# Supplementary material for: More than What Meets the Eye: Differential Spatiotemporal Distribution of Cryptic Intertidal Bangiales
Source: Plants (Basel). 2022 Feb 24;11(5):605. doi: 10.3390/plants11050605 (PMC8912569; doi:10.3390/plants11050605)
Supplement: Supplementary file 1 [file plants-11-00605-s001.zip]

Archive with 2 entries (2 files):
- plants-1520496-supplementary-Table S1.pdf
- plants-1520496-supplementary-Table S2.xlsx
