# Supplementary material for: More than What Meets the Eye: Differential Spatiotemporal Distribution of Cryptic Intertidal Bangiales
Source: Plants (Basel). 2022 Feb 24;11(5):605. doi: 10.3390/plants11050605 (PMC8912569; doi:10.3390/plants11050605)
Supplement: Supplementary file 1 [file plants-11-00605-s001.zip › plants-1520496-supplementary-Table S2.xlsx]

## Sheet: Bangiales information
Supplementary Table S2: Bladed Bangiale specimens sampled for this study. Season, locality, intertidal elevation, mor-phological traits, GenBank accession numbers, and percentage of identity between each sequence and the best BLAST in GenBank are given.
Season	Sampling site	Intertidal elevation	Label (i.e., group of five close by specimens)	Specimen code	Species name	Thallus max lenth (mm)	Thallus max width (mm)	Thallus shape	Color	GenBank Number (COI) (short= short sequences not deposited in Genbank)	Best BLAST in GenBank: sequence identity% (accession number); country: locality
autumn	Pilolcura	low	A	OPA1	Pyropia orbicularis	_	_	_	_	OM216471	100 (KP781580.1); Chile: Constitución
autumn	Pilolcura	low	A	OPA2	Pyropia orbicularis	_	_	_	_	OM216472	100 (KP781580.1); Chile: Constitución
autumn	Pilolcura	low	A	OPA3	Pyropia orbicularis	_	_	_	_	OM216473	100 ( KP781580.1); Chile: Constitución
autumn	Pilolcura	low	A	OPA4	Pyropia orbicularis	_	_	_	_	OM216474	100 ( KP781580.1); Chile: Constitución
autumn	Pilolcura	low	A	OPA5	Pyropia sp. CHJ	_	_	_	_	OM215911	100 ( KP781600.1) Chile: Ancud
autumn	Pilolcura	low	B	OPB1	Pyropia orbicularis	_	_	_	_	OM216475	100 ( KP781580.1); Chile: Constitución
autumn	Pilolcura	low	B	OPB2	Pyropia orbicularis	_	_	_	_	OM216476	100 ( KP781580.1); Chile: Constitución
autumn	Pilolcura	low	B	OPB3	Pyropia orbicularis	_	_	_	_	OM216477	100 (KP781580.1); Chile: Constitución
autumn	Pilolcura	low	B	OPB4	Pyropia orbicularis	_	_	_	_	OM216478	100 ( KP781580.1); Chile: Constitución
autumn	Pilolcura	low	B	OPB5	Pyropia orbicularis	_	_	_	_	OM216479	100 ( KP781580.1); Chile: Constitución
autumn	Pilolcura	low	C	OPC1	Pyropia sp. CHH	_	_	_	_	OM215207	100 (KP781676.1); Chile: Niebla, Valdivia; Chile
autumn	Pilolcura	low	C	OPC2	Pyropia sp. CHH	_	_	_	_	OM215208	100 (KP781676.1); Chile: Niebla, Valdivia; Chile
autumn	Pilolcura	low	C	OPC3	Pyropia sp. CHJ	_	_	_	_	OM215912	99.8 (KP781600.1); Chile: Ancud
autumn	Pilolcura	low	C	OPC4	Pyropia sp. CHH	_	_	_	_	OM215209	100 (KP781676.1); Chile: Niebla, Valdivia; Chile
autumn	Pilolcura	low	C	OPC5	Pyropia sp. CHH	_	_	_	_	OM215210	100 (KP781676.1); Chile: Niebla, Valdivia; Chile
autumn	Pilolcura	low	D	OPD1	Pyropia orbicularis	_	_	_	_	OM216480	100 (KP781580.1); Chile: Constitución
autumn	Pilolcura	low	D	OPD2	Pyropia orbicularis	_	_	_	_	OM216481	100 (KP781580.1); Chile: Constitución
autumn	Pilolcura	low	D	OPD3	Pyropia orbicularis	_	_	_	_	OM216482	100 (KP781580.1); Chile: Constitución
autumn	Pilolcura	low	D	OPD4	Pyropia orbicularis	_	_	_	_	OM216483	100 (KP781580.1); Chile: Constitución
autumn	Pilolcura	low	D	OPD5	Pyropia orbicularis	_	_	_	_	short	100 (KP781580.1); Chile: Constitución
autumn	Pilolcura	low	E	OPE1	Pyropia orbicularis	_	_	_	_	OM216484	100 ( KP781580.1); Chile: Constitución
autumn	Pilolcura	low	E	OPE2	Pyropia orbicularis	_	_	_	_	OM216485	100 (KP781580.1); Chile: Constitución
autumn	Pilolcura	low	E	OPE3	Pyropia orbicularis	_	_	_	_	OM216486	99.7 (KP781580.1); Chile: Constitución
autumn	Pilolcura	low	E	OPE4	_	_	_	_	_
autumn	Pilolcura	low	E	OPE5	Pyropia orbicularis	_	_	_	_	OM216487	99.8 ( KP781580.1); Chile: Constitución
autumn	Pilolcura	low	F	OPF1	Pyropia orbicularis	_	_	_	_	OM216488	100 (KP781580.1); Chile: Constitución
autumn	Pilolcura	low	F	OPF2	_	_	_	_	_
autumn	Pilolcura	low	F	OPF3	_	_	_	_	_
autumn	Pilolcura	low	F	OPF4	Pyropia orbicularis	_	_	_	_	OM216489	100 (KP781580.1); Chile: Constitución
autumn	Pilolcura	low	F	OPF5	Pyropia orbicularis	_	_	_	_	OM216490	100 (KP781652.1); Chile: Estaquilla; Chile: Estaquilla
autumn	Pilolcura	mid	G	OPG1	Pyropia orbicularis	_	_	_	_	OM216491	99.8 ( KP781580.1); Chile: Constitución
autumn	Pilolcura	mid	G	OPG2	Pyropia sp. CHJ	_	_	_	_	OM216428	99.3 (KP781600.1); Chile: Ancud
autumn	Pilolcura	mid	G	OPG3	Pyropia sp. CHJ	_	_	_	_	OM215913	100 (KP781683.1); Chile: Los Molinos, Valdivia
autumn	Pilolcura	mid	G	OPG4	Pyropia sp. CHJ	_	_	_	_	OM215914	100 (KP781600.1); Chile: Ancud
autumn	Pilolcura	mid	G	OPG5	Pyropia sp. CHJ	_	_	_	_	OM215915	100 (KP781600.1); Chile: Ancud
autumn	Pilolcura	mid	H	OPH1	Pyropia sp. CHJ	_	_	_	_	OM215916	100 (KP781600.1); Chile: Ancud
autumn	Pilolcura	mid	H	OPH2	Pyropia orbicularis	_	_	_	_	OM216492	100 ( KP781580.1); Chile: Constitución
autumn	Pilolcura	mid	H	OPH3	Pyropia sp. CHJ	_	_	_	_	OM215917	100 (KP781600.1); Chile: Ancud
autumn	Pilolcura	mid	H	OPH4	Porphyra sp. FIH	_	_	_	_	OM215415	99.7 (KP781641.1); Chile: Cheuque
autumn	Pilolcura	mid	H	OPH5	Pyropia sp. CHJ	_	_	_	_	OM215918	100 ( KP781600.1)( KP781580.1); Chile: Constitución
autumn	Pilolcura	mid	I	OPI1	Porphyra sp. FIH	_	_	_	_	OM215278	99.8 (KP781596.1); Chile: Metri
autumn	Pilolcura	mid	I	OPI2	Pyropia sp. CHJ	_	_	_	_	OM215919	100 (KP781600.1); Chile: Ancud
autumn	Pilolcura	mid	I	OPI3	_	_	_	_	_
autumn	Pilolcura	mid	I	OPI4	Porphyra sp. FIH	_	_	_	_	OM215277	99.5 (KP781641.1); Chile: Cheuque
autumn	Pilolcura	mid	I	OPI5	Pyropia sp. CHJ	_	_	_	_	OM215920	100 (KP781600.1); Chile: Ancud
autumn	Pilolcura	mid	J	OPJ1	Porphyra sp. FIH	_	_	_	_	OM215276	99.7 (KP781596.1); Chile: Metri
autumn	Pilolcura	mid	J	OPJ2	Porphyra sp. FIH	_	_	_	_	OM215275	99.7 ( KP781596.1); Chile: Metri
autumn	Pilolcura	mid	J	OPJ3	Porphyra sp. FIH	_	_	_	_	OM215274	99.8 ( KP781596.1); Chile: Metri
autumn	Pilolcura	mid	J	OPJ4	_	_	_	_	_
autumn	Pilolcura	mid	J	OPJ5	Porphyra sp. FIH	_	_	_	_	OM215273	99.8 (JN028551.1); Chile: Pichicuyin; Chile: Chiloé, Chacao
autumn	Pilolcura	mid	K	OPK1	Pyropia sp. CHJ	_	_	_	_	OM215921	100 (KP781683.1); Chile: Los Molinos, Valdivia
autumn	Pilolcura	mid	K	OPK2	Pyropia sp. CHJ	_	_	_	_	OM215922	100 (KP781600.1); Chile: Ancud
autumn	Pilolcura	mid	K	OPK3	_	_	_	_	_
autumn	Pilolcura	mid	K	OPK4	Porphyra sp. FIH	_	_	_	_	OM215272	99.8 ( KP781641.1); Chile: Cheuque
autumn	Pilolcura	mid	K	OPK5	Pyropia sp. CHJ	_	_	_	_	OM215923	100 (KP781683.1); Chile: Los Molinos, Valdivia
autumn	Pilolcura	mid	L	OPL1	_	_	_	_	_
autumn	Pilolcura	mid	L	OPL2	Pyropia sp. CHJ	_	_	_	_	OM215924	100 ( KP781600.1); Chile: Ancud
autumn	Pilolcura	mid	L	OPL3	_	_	_	_	_
autumn	Pilolcura	mid	L	OPL4	Pyropia sp. CHJ	_	_	_	_	OM215925	100 (KP781600.1); Chile: Ancud
autumn	Pilolcura	mid	L	OPL5	Pyropia sp. CHJ	_	_	_	_	OM215926	100 ( KP781683.1); Chile: Los Molinos, Valdivia
autumn	Pilolcura	high	M	OPM1	Pyropia sp. CHJ	_	_	_	_	OM215927	100 ( KP781683.1); Chile: Los Molinos, Valdivia
autumn	Pilolcura	high	M	OPM2	Pyropia sp. CHJ	_	_	_	_	OM215928	100 (KP781600.1); Chile: Ancud
autumn	Pilolcura	high	M	OPM3	_	_	_	_	_
autumn	Pilolcura	high	M	OPM4	Porphyra sp. FIH	_	_	_	_	OM215303	99.8 (JN028551.1); Chile: Pichicuyin; Chile: Chiloé, Chacao
autumn	Pilolcura	high	M	OPM5	Pyropia sp. CHJ	_	_	_	_	OM215929	100 ( KP781683.1); Chile: Los Molinos, Valdivia
autumn	Pilolcura	high	N	OPN1	Pyropia sp. CHJ	_	_	_	_	OM216407	99.5 (KP781601.1); Chile: Cucao
autumn	Pilolcura	high	N	OPN2	Pyropia sp. CHJ	_	_	_	_	OM215930	100 (KP781600.1); Chile: Ancud
autumn	Pilolcura	high	N	OPN3	Porphyra sp. FIH	_	_	_	_	OM215271	99.8 (KP781641.1); Chile: Cheuque
autumn	Pilolcura	high	N	OPN4	Porphyra sp. FIH	_	_	_	_	OM215270	99.7 ( KP781596.1); Chile: Metri
autumn	Pilolcura	high	N	OPN5	Pyropia sp. CHJ	_	_	_	_	OM215931	100 (KP781600.1); Chile: Ancud
autumn	Pilolcura	high	O	OPO1	Pyropia sp. CHJ	_	_	_	_	OM215932	100 (KP781600.1); Chile: Ancud
autumn	Pilolcura	high	O	OPO2	Pyropia sp. CHJ	_	_	_	_	OM215933	100 ( KP781683.1); Chile: Los Molinos, Valdivia
autumn	Pilolcura	high	O	OPO3	Pyropia sp. CHJ	_	_	_	_	OM215934	100 (KP781600.1); Chile: Ancud
autumn	Pilolcura	high	O	OPO4	Pyropia sp. CHJ	_	_	_	_	OM215935	100 (KP781600.1); Chile: Ancud
autumn	Pilolcura	high	O	OPO5	Pyropia sp. CHJ	_	_	_	_	OM215936	99.7 (KP781600.1); Chile: Ancud
autumn	Pilolcura	high	P	OPP1	Porphyra sp. FIH	_	_	_	_	OM215269	99.8 ( KP781596.1); Chile: Metri
autumn	Pilolcura	high	P	OPP2	Porphyra mumfordii	_	_	_	_	OM215459	99.5 (JN028497.1); Canada: British Columbia, Bamfield, Scotts Bay
autumn	Pilolcura	high	P	OPP3	Porphyra sp. FIH	_	_	_	_	OM215304	99.8 (JN028551.1); Chile: Pichicuyin; Chile: Chiloé, Chacao
autumn	Pilolcura	high	P	OPP4	Porphyra sp. FIH	_	_	_	_	OM215416	99.7 (JN028551.1); Chile: Pichicuyin; Chile: Chiloé, Chacao
autumn	Pilolcura	high	P	OPP5	Porphyra sp. FIH	_	_	_	_	OM215305	99.8 (JN028551.1); Chile: Pichicuyin; Chile: Chiloé, Chacao
autumn	Pilolcura	high	Q	OPQ1	Porphyra sp. FIH	_	_	_	_	OM215306	99.8 (JN028551.1); Chile: Pichicuyin; Chile: Chiloé, Chacao
autumn	Pilolcura	high	Q	OPQ2	Porphyra sp. FIH	_	_	_	_	OM215307	99.7 (JN028551.1); Chile: Pichicuyin; Chile: Chiloé, Chacao
autumn	Pilolcura	high	Q	OPQ3	_	_	_	_	_
autumn	Pilolcura	high	Q	OPQ4	Porphyra sp. FIH	_	_	_	_	OM215308	100 (JN028551.1); Chile: Pichicuyin; Chile: Chiloé, Chacao
autumn	Pilolcura	high	Q	OPQ5	Porphyra sp. FIH	_	_	_	_	short	100 (JN028551.1); Chile: Pichicuyin; Chile: Chiloé, Chacao
autumn	Pilolcura	high	R	OPR1	Porphyra sp. FIH	_	_	_	_	OM215294	99.8 (JN028551.1); Chile: Pichicuyin; Chile: Chiloé, Chacao
autumn	Pilolcura	high	R	OPR2	Porphyra sp. FIH	_	_	_	_	OM215309	99.7 (JN028551.1); Chile: Pichicuyin; Chile: Chiloé, Chacao
autumn	Pilolcura	high	R	OPR3	Porphyra mumfordii	_	_	_	_	OM215460	99.5 (JN028497.1); Canada: British Columbia, Bamfield, Scotts Bay
autumn	Pilolcura	high	R	OPR4	Porphyra sp. FIH	_	_	_	_	OM215295	100 (JN028551.1); Chile: Pichicuyin; Chile: Chiloé, Chacao
autumn	Pilolcura	high	R	OPR5	Porphyra sp. FIH	_	_	_	_	OM215310	99.6 (JN028551.1); Chile: Pichicuyin; Chile: Chiloé, Chacao
autumn	Pilolcura	spray	S	OPS1	Porphyra sp. FIH	_	_	_	_	OM215296	99.8 ( JN028551.1); Chile: Pichicuyin;Chile: Chiloé, Chacao
autumn	Pilolcura	spray	S	OPS2	Porphyra sp. FIH	_	_	_	_	OM215311	100 ( JN028551.1); Chile: Pichicuyin;Chile: Chiloé, Chacao
autumn	Pilolcura	spray	S	OPS3	_	_	_	_	_
autumn	Pilolcura	spray	S	OPS4	Porphyra mumfordii	_	_	_	_	OM215461	100 (JN028497.1); Canada: British Columbia, Bamfield, Scotts Bay
autumn	Pilolcura	spray	S	OPS5	Porphyra sp. FIH	_	_	_	_	OM215297	100 (JN028551.1); Chile: Pichicuyin; Chile: Chiloé, Chacao
autumn	Pilolcura	spray	T	OPT1	Porphyra sp. FIH	_	_	_	_	OM215298	100 (JN028551.1); Chile: Pichicuyin; Chile: Chiloé, Chacao
autumn	Pilolcura	spray	T	OPT2	Porphyra sp. FIH	_	_	_	_	OM215312	99.7 (JN028551.1); Chile: Pichicuyin; Chile: Chiloé, Chacao
autumn	Pilolcura	spray	T	OPT3	_	_	_	_	_
autumn	Pilolcura	spray	T	OPT4	_	_	_	_	_
autumn	Pilolcura	spray	T	OPT5	_	_	_	_	_
autumn	Melinka	low	A	OMA1	_	_	_	_	_
autumn	Melinka	low	A	OMA2	Pyropia sp. CHJ	70.3	30.5	Elongated rosette	Brown	OM215937	99.8 (KP781599.1); Chile: Ancud; Chile: Ancud
autumn	Melinka	low	A	OMA3	Pyropia orbicularis	36.3	32.5	Rosette	Brown	OM215856	99.8 ( KP781685.1); Chile: Playa Rosada, Valdivia
autumn	Melinka	low	A	OMA4	_	_	_	_	_
autumn	Melinka	low	A	OMA5	_	_	_	_	_
autumn	Melinka	low	B	OMB1	Pyropia sp. CHJ	52.4	28.5	Elongated rosette	Green	OM215938	100 (KP781599.1); Chile: Ancud
autumn	Melinka	low	B	OMB2	_	_	_	_	_
autumn	Melinka	low	B	OMB3	Pyropia sp. CHJ	55.9	44.9	Rosette	Green	OM216444	99.8 (KP781599.1); Chile: Ancud
autumn	Melinka	low	B	OMB4	_	_	_	_	_
autumn	Melinka	low	B	OMB5	_	_	_	_	_
autumn	Melinka	low	C	OMC1	_	_	_	_	_
autumn	Melinka	low	C	OMC2	_	_	_	_	_
autumn	Melinka	low	C	OMC3	_	_	_	_	_
autumn	Melinka	low	C	OMC4	Pyropia orbicularis	79.8	29.6	Rosette	Green	OM216493	100 (KP781652.1); Chile: Estaquilla
autumn	Melinka	low	C	OMC5	_	_	_	_	_
autumn	Melinka	low	D	OMD1	_	_	_	_	_
autumn	Melinka	low	D	OMD2	_	_	_	_	_
autumn	Melinka	low	D	OMD3	_	_	_	_	_
autumn	Melinka	low	D	OMD4	_	_	_	_	_
autumn	Melinka	low	D	OMD5	Pyropia orbicularis	61.4	35.6	Rosette	Brown	OM216494	100 (KP781652.1); Chile: Estaquilla
autumn	Melinka	low	E	OME1	_	_	_	_	_
autumn	Melinka	low	E	OME2	_	_	_	_	_
autumn	Melinka	low	E	OME3	_	_	_	_	_
autumn	Melinka	low	E	OME4	_	_	_	_	_
autumn	Melinka	low	E	OME5	_	_	_	_	_
autumn	Melinka	low	F	OMF1	_	_	_	_	_
autumn	Melinka	low	F	OMF2	Pyropia orbicularis	60.6	38.3	Elongated rosette	Brown	OM215798	100 (KP781652.1); Chile: Estaquilla
autumn	Melinka	low	F	OMF3	Pyropia orbicularis	64.9	32.0	Elongated rosette	Brown	OM215786	99.8 (KP781652.1); Chile: Estaquilla
autumn	Melinka	low	F	OMF4	Pyropia orbicularis	74.9	45.2	Rosette	Brown	OM216495	99.8 (KP781652.1); Chile: Estaquilla
autumn	Melinka	low	F	OMF5	Pyropia orbicularis	49.5	39.3	Rosette	Brown	short	99.1 (KP781697.1); Chile: Playa Rosada, Valdivia
autumn	Melinka	mid	G	OMG1	_	_	_	_	_
autumn	Melinka	mid	G	OMG2	Pyropia orbicularis	80.0	24.6	Elongated rosette	Brown	short	100 (MH124011.1); Chile: Maitencillo
autumn	Melinka	mid	G	OMG3	Pyropia sp. CHJ	54.1	32.3	Rosette	Brown	short	98.3 (KP781687.1); Chile: Niebla, Valdivia; Chile: Niebla, Valdivia
autumn	Melinka	mid	G	OMG4	_	_	_	_	_
autumn	Melinka	mid	G	OMG5	Pyropia sp. CHJ	48.2	17.5	Elongated rosette	Brown	OM215939	100 (KP781599.1); Chile: Ancud
autumn	Melinka	mid	H	OMH1	_	_	_	_	_
autumn	Melinka	mid	H	OMH2	_	_	_	_	_
autumn	Melinka	mid	H	OMH3	_	_	_	_	_
autumn	Melinka	mid	H	OMH4	_	_	_	_	_
autumn	Melinka	mid	H	OMH5	Pyropia orbicularis	41.3	17.2	Elongated rosette	Greenish brown	short	98.3 (KP781697.1); Chile: Playa Rosada, Valdivia
autumn	Melinka	mid	I	OMI1	_	_	_	_	_
autumn	Melinka	mid	I	OMI2	_	_	_	_	_
autumn	Melinka	mid	I	OMI3	_	_	_	_	_
autumn	Melinka	mid	I	OMI4	_	_	_	_	_
autumn	Melinka	mid	I	OMI5	_	_	_	_	_
autumn	Melinka	mid	J	OMJ1	Pyropia sp. CHJ	50.4	42.3	Elongated rosette	Brown	OM215940	100 (KP781599.1); Chile: Ancud
autumn	Melinka	mid	J	OMJ2	Pyropia orbicularis	95.8	35.9	Elongated rosette	Brown	OM216496	99.7 (KP781580.1); Chile: Constitución
autumn	Melinka	mid	J	OMJ3	Pyropia orbicularis	39.9	27.5	Rosette	Brown	OM215802	100 (KP781652.1); Chile: Estaquilla
autumn	Melinka	mid	J	OMJ4	Pyropia sp. CHJ	86.6	33.5	Elongated rosette	Brown	OM215941	99.8 (KP781599.1); Chile: Ancud
autumn	Melinka	mid	J	OMJ5	Pyropia orbicularis	66.5	34.5	Elongated rosette	Brown	short	98.5 ( KP781652.1); Chile: Estaquilla
autumn	Melinka	mid	K	OMK1	Pyropia sp. CHJ	55.3	26.8	Elongated rosette	Brown	OM215942	100 (KP781599.1); Chile: Ancud
autumn	Melinka	mid	K	OMK2	Pyropia sp. CHJ	58.7	29.1	Elongated rosette	Brown	OM215943	99.8 (KP781599.1); Chile: Ancud
autumn	Melinka	mid	K	OMK3	_	_	_	_	_
autumn	Melinka	mid	K	OMK4	Pyropia sp. CHJ	58.3	29.9	Elongated rosette	Brown	OM215944	99.8 ( KP781601.1); Chile: Cucao
autumn	Melinka	mid	K	OMK5	Pyropia sp. CHJ	39.1	21.9	Elongated rosette	Brown	OM215945	99.7 (KP781599.1); Chile: Ancud
autumn	Melinka	mid	L	OML1	Pyropia sp. CHJ	65.6	26.2	Elongated rosette	Brown	OM215946	100 ( KP781599.1); Chile: Ancud
autumn	Melinka	mid	L	OML2	Pyropia orbicularis	63.3	35.4	Elongated rosette	Brown	OM216497	99.8 ( KP781652.1); Chile: Estaquilla
autumn	Melinka	mid	L	OML3	_	_	_	_	_
autumn	Melinka	mid	L	OML4	_	_	_	_	_
autumn	Melinka	mid	L	OML5	Pyropia sp. CHJ	75.3	28.7	Elongated rosette	Brown	OM215947	100 ( KP781599.1); Chile: Ancud
autumn	Melinka	high	M	OMM1	Porphyra sp. FIH	59.5	17.6	Elongated rosette	Brown	OM215282	99.8 (JN028551.1); Chile: Pichicuyin; Chile: Chiloé, Chacao
autumn	Melinka	high	M	OMM2	_	_	_	_	_
autumn	Melinka	high	M	OMM3	_	_	_	_	_
autumn	Melinka	high	M	OMM4	_	_	_	_	_
autumn	Melinka	high	M	OMM5	_	_	_	_	_
autumn	Melinka	high	N	OMN1	_	_	_	_	_
autumn	Melinka	high	N	OMN2	Porphyra sp. FIH	41.3	6.4	Lancelolate	Brown	OM215283	99.7 ( KP781641.1); Chile: Cheuque
autumn	Melinka	high	N	OMN3	_	_	_	_	_
autumn	Melinka	high	N	OMN4	Porphyra sp. FIH	67.5	10.1	Lancelolate	Brown	short	99.0 ( KP781681.1);Chile: Isla Mancera, Valdivia
autumn	Melinka	high	N	OMN5	_	_	_	_	_
autumn	Melinka	high	O	OMO1	_	_	_	_	_
autumn	Melinka	high	O	OMO2	Porphyra mumfordii	29.7	16.2	Elongated rosette	Brown	OM215462	99.7 ( JN028497.1); Canada: British Columbia, Bamfield, Scotts Bay
autumn	Melinka	high	O	OMO3	Porphyra sp. FIH	23.0	17.4	Elongated rosette	Brown		99.3 ( KP781681.1);Chile: Isla Mancera, Valdivia
autumn	Melinka	high	O	OMO4	_	_	_	_	_
autumn	Melinka	high	O	OMO5	_	_	_	_	_
autumn	Melinka	high	P	OMP1	Porphyra mumfordii	65.8	10.2	Elongated rosette	Brown	OM215463	100 ( JN028497.1); Canada: British Columbia, Bamfield, Scotts Bay
autumn	Melinka	high	P	OMP2	Porphyra sp. FIH	20.4	11.4	Rosette	Brown	short	99.5 (KP781681.1);Chile: Isla Mancera, Valdivia
autumn	Melinka	high	P	OMP3	Porphyra sp. FIH	38.5	16.1	Elongated rosette	Brown	OM215284	100 ( JN028551.1); Chile: Pichicuyin;Chile: Chiloé, Chacao
autumn	Melinka	high	P	OMP4	_	_	_	_	_
autumn	Melinka	high	P	OMP5	_	_	_	_	_
autumn	Melinka	high	Q	OMQ1	Pyropia sp. CHJ	_	_	_	_	OM216429	99.8 ( KP781600.1); Chile: Ancud
autumn	Melinka	high	Q	OMQ2	_	_	_	_	_
autumn	Melinka	high	Q	OMQ3	Pyropia sp. CHJ	21.5	11.2	Rosette	Brown	OM215948	100 (KP781600.1); Chile: Ancud
autumn	Melinka	high	Q	OMQ4	Pyropia sp. CHJ	30.2	16.0	Rosette	Brown	OM215949	100 (KP781600.1); Chile: Ancud
autumn	Melinka	high	Q	OMQ5	Porphyra sp. FIH	26.5	17.5	Rosette	Brown	OM215420	99.8 (KP781596.1); Chile: Metri
autumn	Melinka	high	R	OMR1	_	_	_	_	_
autumn	Melinka	high	R	OMR2	_	_	_	_	_
autumn	Melinka	high	R	OMR3	_	_	_	_	_
autumn	Melinka	high	R	OMR4	Porphyra sp. FIH	32.9	19.3	Rosette	Brown	short	100 (KP781681.1);Chile: Isla Mancera, Valdivia
autumn	Melinka	high	R	OMR5	Porphyra sp. FIH	33.7	30.8	Rosette	Brown	OM215285	100 ( JN028551.1); Chile: Pichicuyin;Chile: Chiloé, Chacao
autumn	Melinka	spray	S	OMS1	_	_	_	_	_
autumn	Melinka	spray	S	OMS2	_	_	_	_	_
autumn	Melinka	spray	S	OMS3	_	_	_	_	_
autumn	Melinka	spray	S	OMS4	_	_	_	_	_
autumn	Melinka	spray	S	OMS5	Porphyra sp. FIH	77.6	17.0	Elongated rosette	Brown	OM215286	99.8 ( JN028551.1); Chile: Pichicuyin;Chile: Chiloé, Chacao
autumn	Melinka	spray	T	OMT1	_	_	_	_	_
autumn	Melinka	spray	T	OMT2	Porphyra sp. FIH	27.1	11.5	Elongated rosette	Brown	OM215293	99.7 ( KP781596.1); Chile: Metri
autumn	Melinka	spray	T	OMT3	_	_	_	_	_
autumn	Melinka	spray	T	OMT4	Porphyra sp. FIH	19.9	12.7	Rosette	Brown	OM215287	99.8 (KP781641.1); Chile: Cheuque
autumn	Melinka	spray	T	OMT5	Porphyra sp. FIH	26.3	9.3	Elongated rosette	Brown	OM215288	99.8 (JN028551.1); Chile: Pichicuyin; Chile: Chiloé, Chacao
autumn	Niebla	low	A	ONA1	Pyropia sp. CHJ	_	_	_	_	OM215950	100 (KP781683.1); Chile: Los Molinos, Valdivia
autumn	Niebla	low	A	ONA2	Pyropia sp. CHJ	_	_	_	_	OM215951	100 ( KP781683.1); Chile: Los Molinos, Valdivia
autumn	Niebla	low	A	ONA3	_	_	_	_	_
autumn	Niebla	low	A	ONA4	_	_	_	_	_
autumn	Niebla	low	A	ONA5	_	_	_	_	_
autumn	Niebla	low	B	ONB1	Pyropia orbicularis	_	_	_	_	OM216498	100 ( KP781589.1); Chile: Calfuco
autumn	Niebla	low	B	ONB2	Pyropia orbicularis	_	_	_	_	OM216499	100 (KP781589.1); Chile: Calfuco
autumn	Niebla	low	B	ONB3	Pyropia sp. CHJ	_	_	_	_	OM215952	100 ( KP781600.1); Chile: Ancud
autumn	Niebla	low	B	ONB4	Pyropia sp. CHJ	_	_	_	_	OM215953	99.8 ( KP781600.1); Chile: Ancud
autumn	Niebla	low	B	ONB5	Pyropia orbicularis	_	_	_	_	OM216500	100 ( KP781589.1); Chile: Calfuco
autumn	Niebla	low	C	ONC1	_	_	_	_	_
autumn	Niebla	low	C	ONC2	_	_	_	_	_
autumn	Niebla	low	C	ONC3	Pyropia orbicularis	_	_	_	_	OM215813	100 (KP781589.1); Chile: Calfuco
autumn	Niebla	low	C	ONC4	Pyropia orbicularis	_	_	_	_	OM216501	99.8 (KP781589.1); Chile: Calfuco
autumn	Niebla	low	C	ONC5	Pyropia orbicularis	_	_	_	_	OM215814	99.6 (KP781589.1); Chile: Calfuco
autumn	Niebla	low	D	OND1	Pyropia sp. CHH	_	_	_	_	OM215211	100 ( KP781676.1); Chile: Niebla, Valdivia; Chile; Chile: Niebla, Valdivia
autumn	Niebla	low	D	OND2	Pyropia orbicularis	_	_	_	_	OM216502	100 (KP781589.1); Chile: Calfuco
autumn	Niebla	low	D	OND3	Pyropia orbicularis	_	_	_	_	OM215804	100 ( KP781589.1); Chile: Calfuco
autumn	Niebla	low	D	OND4	_	_	_	_	_
autumn	Niebla	low	D	OND5	_	_	_	_	_
autumn	Niebla	low	E	ONE1	Pyropia orbicularis	_	_	_	_	OM216503	100 (KP781589.1); Chile: Calfuco
autumn	Niebla	low	E	ONE2	Pyropia orbicularis	_	_	_	_	OM216504	100 (KP781589.1); Chile: Calfuco
autumn	Niebla	low	E	ONE3	Pyropia orbicularis	_	_	_	_	OM216505	100 ( KP781589.1); Chile: Calfuco
autumn	Niebla	low	E	ONE4	Pyropia sp. CHH	_	_	_	_	OM215212	100 ( KP781676.1); Chile: Niebla, Valdivia; Chile
autumn	Niebla	low	E	ONE5	Pyropia sp. CHJ	_	_	_	_	OM215954	100 (KP781600.1); Chile: Ancud
autumn	Niebla	low	F	ONF1	_	_	_	_	_
autumn	Niebla	low	F	ONF2	Pyropia sp. CHJ	_	_	_	_	OM215955	99.8 ( KP781600.1); Chile: Ancud
autumn	Niebla	low	F	ONF3	Pyropia sp. CHJ	_	_	_	_	OM215956	100 ( KP781683.1); Chile: Los Molinos, Valdivia
autumn	Niebla	low	F	ONF4	_	_	_	_	_
autumn	Niebla	low	F	ONF5	_	_	_	_	_
autumn	Niebla	mid	G	ONG1	_	_	_	_	_
autumn	Niebla	mid	G	ONG2	Pyropia sp. CHJ	_	_	_	_	OM216408	99.4 ( KP781683.1); Chile: Los Molinos, Valdivia
autumn	Niebla	mid	G	ONG3	Pyropia sp. CHJ	_	_	_	_	OM215957	100 (KP781683.1); Chile: Los Molinos, Valdivia
autumn	Niebla	mid	G	ONG4	Pyropia sp. CHJ	_	_	_	_	OM215958	100 (KP781683.1); Chile: Los Molinos, Valdivia
autumn	Niebla	mid	G	ONG5	Porphyra mumfordii	_	_	_	_	OM215464	99.8 (JN028497.1); Canada: British Columbia, Bamfield, Scotts Bay
autumn	Niebla	mid	H	ONH1	_	_	_	_	_
autumn	Niebla	mid	H	ONH2	Pyropia sp. CHJ	_	_	_	_	OM215959	99.8 (P781600.1); Chile: Ancud
autumn	Niebla	mid	H	ONH3	_	_	_	_	_
autumn	Niebla	mid	H	ONH4	Pyropia sp. CHJ	_	_	_	_	OM215960	100 ( KP781683.1); Chile: Los Molinos, Valdivia
autumn	Niebla	mid	H	ONH5	_	_	_	_	_
autumn	Niebla	mid	I	ONI1	Pyropia sp. CHJ	_	_	_	_	OM215961	99.8 (KP781683.1); Chile: Los Molinos, Valdivia
autumn	Niebla	mid	I	ONI2	_	_	_	_	_
autumn	Niebla	mid	I	ONI3	Pyropia sp. CHJ	_	_	_	_	OM215962	99.8 (KP781683.1); Chile: Los Molinos, Valdivia
autumn	Niebla	mid	I	ONI4	Pyropia sp. CHJ	_	_	_	_	OM215963	100 ( KP781687.1); Chile: Niebla, Valdivia
autumn	Niebla	mid	I	ONI5	Pyropia sp. CHJ	_	_	_	_	OM215964	100 (KP781683.1); Chile: Los Molinos, Valdivia
autumn	Niebla	mid	J	ONJ1	Pyropia sp. CHJ	_	_	_	_	OM215965	100 (KP781600.1); Chile: Ancud
autumn	Niebla	mid	J	ONJ2	Porphyra mumfordii	_	_	_	_	OM215465	99.7 ( JN028497.1); Canada: British Columbia, Bamfield, Scotts Bay
autumn	Niebla	mid	J	ONJ3	_	_	_	_	_
autumn	Niebla	mid	J	ONJ4	Porphyra longissima	_	_	_	_	OM215430	100 (KP781644.1); Chile: Pichicuyin
autumn	Niebla	mid	J	ONJ5	Porphyra mumfordii	_	_	_	_	OM215466	99.8 (JN028497.1); Canada: British Columbia, Bamfield, Scotts Bay
autumn	Niebla	mid	K	ONK1	_	_	_	_	_
autumn	Niebla	mid	K	ONK2	_	_	_	_	_
autumn	Niebla	mid	K	ONK3	Pyropia sp. CHJ	_	_	_	_	OM215966	100 (KP781683.1); Chile: Los Molinos, Valdivia
autumn	Niebla	mid	K	ONK4	Pyropia sp. CHJ	_	_	_	_	OM215967	99.8 (KP781683.1); Chile: Los Molinos, Valdivia
autumn	Niebla	mid	K	ONK5	Pyropia sp. CHJ	_	_	_	_	short	97.7 (KP781687.1); Chile: Niebla, Valdivia
autumn	Niebla	mid	L	ONL1	_	_	_	_	_
autumn	Niebla	mid	L	ONL2	Porphyra longissima	_	_	_	_	OM215429	100 (KP781644.1); Chile: Pichicuyin
autumn	Niebla	mid	L	ONL3	Pyropia sp. CHJ	_	_	_	_	OM215968	99.8 (KP781600.1); Chile: Ancud
autumn	Niebla	mid	L	ONL4	Pyropia sp. CHJ	_	_	_	_	OM215969	100 (KP781683.1); Chile: Los Molinos, Valdivia
autumn	Niebla	mid	L	ONL5	Pyropia sp. CHJ	_	_	_	_	OM215970	100 ( KP781683.1); Chile: Los Molinos, Valdivia
autumn	Niebla	high	M	ONM1	_	_	_	_	_
autumn	Niebla	high	M	ONM2	Pyropia sp. CHJ	_	_	_	_	OM215971	100 ( KP781600.1); Chile: Ancud
autumn	Niebla	high	M	ONM3	_	_	_	_	_
autumn	Niebla	high	M	ONM4	Porphyra mumfordii	_	_	_	_	OM215467	99.8 (JN028497.1); Canada: British Columbia, Bamfield, Scotts Bay
autumn	Niebla	high	M	ONM5	Pyropia sp. CHJ	_	_	_	_	OM215972	100 ( KP781683.1); Chile: Los Molinos, Valdivia
autumn	Niebla	high	N	ONN1	Pyropia sp. CHJ	_	_	_	_	OM215973	100 ( KP781600.1); Chile: Ancud
autumn	Niebla	high	N	ONN2	_	_	_	_	_
autumn	Niebla	high	N	ONN3	Porphyra longissima	_	_	_	_	OM215431	100 (KP781644.1); Chile: Pichicuyin
autumn	Niebla	high	N	ONN4	Pyropia sp. CHJ	_	_	_	_	OM215974	100 ( KP781600.1); Chile: Ancud
autumn	Niebla	high	N	ONN5	Pyropia sp. CHJ	_	_	_	_	OM215975	100 (KP781683.1); Chile: Los Molinos, Valdivia
autumn	Niebla	high	O	ONO1	Pyropia sp. CHJ	_	_	_	_	OM215976	99.8 (KP781683.1); Chile: Los Molinos, Valdivia
autumn	Niebla	high	O	ONO2	Pyropia sp. CHJ	_	_	_	_	OM215977	99.8 (KP781601.1); Chile: Cucao
autumn	Niebla	high	O	ONO3	Pyropia sp. CHJ	_	_	_	_	OM215978	100 ( KP781683.1); Chile: Los Molinos, Valdivia
autumn	Niebla	high	O	ONO4	Pyropia sp. CHJ	_	_	_	_	OM215979	100 (KP781683.1); Chile: Los Molinos, Valdivia
autumn	Niebla	high	O	ONO5	Pyropia sp. CHJ	_	_	_	_	OM215980	99.8 ( KP781683.1); Chile: Los Molinos, Valdivia
autumn	Niebla	high	P	ONP1	Pyropia sp. CHJ	_	_	_	_	OM215981	99.8 (KP781683.1); Chile: Los Molinos, Valdivia
autumn	Niebla	high	P	ONP2	Pyropia sp. CHJ	_	_	_	_	OM215982	100 (KP781683.1); Chile: Los Molinos, Valdivia
autumn	Niebla	high	P	ONP3	Porphyra mumfordii	_	_	_	_	OM215468	99.7 (JN028497.1); Canada: British Columbia, Bamfield, Scotts Bay
autumn	Niebla	high	P	ONP4	Pyropia sp. CHJ	_	_	_	_	OM216430	99.5 ( KP781683.1); Chile: Los Molinos, Valdivia
autumn	Niebla	high	P	ONP5	Pyropia sp. CHJ	_	_	_	_	OM215983	100 (KP781683.1); Chile: Los Molinos, Valdivia
autumn	Niebla	high	Q	ONQ1	Pyropia sp. CHJ	_	_	_	_	OM215984	99.8 (KP781600.1); Chile: Ancud
autumn	Niebla	high	Q	ONQ2	_	_	_	_	_
autumn	Niebla	high	Q	ONQ3	_	_	_	_	_
autumn	Niebla	high	Q	ONQ4	_	_	_	_	_
autumn	Niebla	high	Q	ONQ5	Pyropia sp. CHJ	_	_	_	_	OM215985	99.6 ( KP781683.1); Chile: Los Molinos, Valdivia
autumn	Niebla	high	R	ONR1	Pyropia sp. CHJ	_	_	_	_	OM215986	100 (KP781683.1); Chile: Los Molinos, Valdivia
autumn	Niebla	high	R	ONR2	Pyropia sp. CHJ	_	_	_	_	OM215987	100 (KP781683.1); Chile: Los Molinos, Valdivia
autumn	Niebla	high	R	ONR3	Pyropia sp. CHJ	_	_	_	_	OM215988	99.8 (KP781683.1); Chile: Los Molinos, Valdivia
autumn	Niebla	high	R	ONR4	Pyropia sp. CHJ	_	_	_	_	OM215989	100 (KP781683.1); Chile: Los Molinos, Valdivia
autumn	Niebla	high	R	ONR5	Pyropia sp. CHJ	_	_	_	_	OM215990	99.8 (KP781687.1); Chile: Niebla, Valdivia
autumn	Niebla	spray	S	ONS1	Porphyra mumfordii	_	_	_	_	short	99.8 (MK202379.1); US: Saint Helena: Nightingale, East Landing rocks
autumn	Niebla	spray	S	ONS2	_	_	_	_	_
autumn	Niebla	spray	S	ONS3	Pyropia sp. CHJ	_	_	_	_	OM215991	100 ( KP781683.1); Chile: Los Molinos, Valdivia
autumn	Niebla	spray	S	ONS4	_	_	_	_	_
autumn	Niebla	spray	S	ONS5	Pyropia sp. CHJ	_	_	_	_	OM215992	99.8 (KP781600.1); Chile: Ancud
autumn	Niebla	spray	T	ONT1	_	_	_	_	_
autumn	Niebla	spray	T	ONT2	Pyropia sp. CHJ	_	_	_	_	OM215993	100 (KP781683.1); Chile: Los Molinos, Valdivia
autumn	Niebla	spray	T	ONT3	Porphyra mumfordii	_	_	_	_	OM215469	99.5 (JN028497.1); Canada: British Columbia, Bamfield, Scotts Bay
autumn	Niebla	spray	T	ONT4	Porphyra mumfordii	_	_	_	_	OM215470	99.7 (JN028497.1); Canada: British Columbia, Bamfield, Scotts Bay
autumn	Niebla	spray	T	ONT5	Pyropia sp. CHJ	_	_	_	_	OM215994	100 ( KP781683.1); Chile: Los Molinos, Valdivia
autumn	Los Liles	low	A	OLA1	Pyropia sp. CHJ	_	_	_	_	OM215995	99.8 ( KP781683.1); Chile: Los Molinos, Valdivia
autumn	Los Liles	low	A	OLA2	Porphyra mumfordii	_	_	_	_	OM215471	99.1 (JN028497.1); Canada: British Columbia, Bamfield, Scotts Bay
autumn	Los Liles	low	A	OLA3	Pyropia sp. CHJ	_	_	_	_	OM215996	99.8 (KP781683.1); Chile: Los Molinos, Valdivia
autumn	Los Liles	low	A	OLA4	Pyropia sp. CHJ	_	_	_	_	OM215997	99.6 ( KP781683.1); Chile: Los Molinos, Valdivia
autumn	Los Liles	low	A	OLA5	Pyropia sp. CHJ	_	_	_	_	OM216431	99.5 (KP781600.1); Chile: Ancud
autumn	Los Liles	low	B	OLB1	Porphyra mumfordii	_	_	_	_	OM215472	99.0 (JN028497.1); Canada: British Columbia, Bamfield, Scotts Bay
autumn	Los Liles	low	B	OLB2	Porphyra mumfordii	_	_	_	_	OM215473	98.7 (JN028497.1); Canada: British Columbia, Bamfield, Scotts Bay
autumn	Los Liles	low	B	OLB3	Porphyra mumfordii	_	_	_	_	OM215474	99.1 (JN028497.1); Canada: British Columbia, Bamfield, Scotts Bay
autumn	Los Liles	low	B	OLB4	Porphyra mumfordii	_	_	_	_	OM215475	98.9 (JN028497.1); Canada: British Columbia, Bamfield, Scotts Bay
autumn	Los Liles	low	B	OLB5	Porphyra sp. FIH	_	_	_	_	OM215280	99.8 (JN028551.1); Chile: Pichicuyin; Chile: Chiloé, Chacao
autumn	Los Liles	low	C	OLC1	Pyropia sp. CHJ	_	_	_	_	OM215998	99.8 (KP781683.1); Chile: Los Molinos, Valdivia
autumn	Los Liles	low	C	OLC2	Porphyra mumfordii	_	_	_	_	OM215476	98.9 (JN028497.1); Canada: British Columbia, Bamfield, Scotts Bay
autumn	Los Liles	low	C	OLC3	Pyropia orbicularis	_	_	_	_	OM216506	100 (KP781580.1); Chile: Constitución
autumn	Los Liles	low	C	OLC4	Pyropia orbicularis	_	_	_	_	OM216507	100 (KP781580.1); Chile: Constitución
autumn	Los Liles	low	C	OLC5	Pyropia sp. CHJ	_	_	_	_	OM215999	100 (KP781683.1); Chile: Los Molinos, Valdivia
autumn	Los Liles	low	D	OLD1	Porphyra mumfordii	_	_	_	_	OM215477	98.9 (JN028497.1); Canada: British Columbia, Bamfield, Scotts Bay
autumn	Los Liles	low	D	OLD2	Pyropia sp. CHJ	_	_	_	_	OM216000	99.8 (KP781600.1); Chile: Ancud
autumn	Los Liles	low	D	OLD3	Pyropia sp. CHJ	_	_	_	_	OM216001	100 (KP781600.1); Chile: Ancud
autumn	Los Liles	low	D	OLD4	Pyropia sp. CHJ	_	_	_	_	OM216002	100 (KP781683.1); Chile: Los Molinos, Valdivia
autumn	Los Liles	low	D	OLD5	Pyropia sp. CHJ	_	_	_	_	OM216003	100 (KP781600.1); Chile: Ancud
autumn	Los Liles	low	E	OLE1	Porphyra mumfordii	_	_	_	_	OM215478	99.0 (JN028497.1); Canada: British Columbia, Bamfield, Scotts Bay
autumn	Los Liles	low	E	OLE2	Porphyra mumfordii	_	_	_	_	OM215479	98.9 ( JN028497.1); Canada: British Columbia, Bamfield, Scotts Bay
autumn	Los Liles	low	E	OLE3	Porphyra mumfordii	_	_	_	_	OM215480	98.9 ( JN028497.1); Canada: British Columbia, Bamfield, Scotts Bay
autumn	Los Liles	low	E	OLE4	Porphyra mumfordii	_	_	_	_	OM215481	98.9 (JN028497.1); Canada: British Columbia, Bamfield, Scotts Bay
autumn	Los Liles	low	E	OLE5	Porphyra mumfordii	_	_	_	_	OM215482	98.9 (JN028497.1); Canada: British Columbia, Bamfield, Scotts Bay
autumn	Los Liles	low	F	OLF1	Porphyra mumfordii	_	_	_	_	OM215483	98.9 ( JN028497.1); Canada: British Columbia, Bamfield, Scotts Bay
autumn	Los Liles	low	F	OLF2	_	_	_	_	_
autumn	Los Liles	low	F	OLF3	Pyropia sp. CHJ	_	_	_	_	OM216004	100 (KP781600.1); Chile: Ancud
autumn	Los Liles	low	F	OLF4	_	_	_	_	_
autumn	Los Liles	low	F	OLF5	Pyropia orbicularis	_	_	_	_	OM215863	98.8 (KP781580.1); Chile: Constitución
autumn	Los Liles	mid	G	OLG1	Porphyra mumfordii	_	_	_	_	OM215448	99.0 ( JN028497.1); Canada: British Columbia, Bamfield, Scotts Bay
autumn	Los Liles	mid	G	OLG2	Porphyra mumfordii	_	_	_	_	OM215484	99.0 (JN028497.1); Canada: British Columbia, Bamfield, Scotts Bay
autumn	Los Liles	mid	G	OLG3	Porphyra mumfordii	_	_	_	_	OM215485	99.0 ( JN028497.1); Canada: British Columbia, Bamfield, Scotts Bay
autumn	Los Liles	mid	G	OLG4	_	_	_	_	_
autumn	Los Liles	mid	G	OLG5	Porphyra mumfordii	_	_	_	_	OM215486	98.9 (JN028497.1); Canada: British Columbia, Bamfield, Scotts Bay
autumn	Los Liles	mid	H	OLH1	_	_	_	_	_
autumn	Los Liles	mid	H	OLH2	Porphyra mumfordii	_	_	_	_	OM215487	99.1 (JN028497.1); Canada: British Columbia, Bamfield, Scotts Bay
autumn	Los Liles	mid	H	OLH3	Pyropia sp. CHJ	_	_	_	_	OM216005	100 (KP781600.1); Chile: Ancud
autumn	Los Liles	mid	H	OLH4	Porphyra mumfordii	_	_	_	_	OM215488	99.1 ( JN028497.1); Canada: British Columbia, Bamfield, Scotts Bay
autumn	Los Liles	mid	H	OLH5	_	_	_	_	_
autumn	Los Liles	mid	I	OLI1	Porphyra mumfordii	_	_	_	_	OM215489	98.9 ( JN028497.1); Canada: British Columbia, Bamfield, Scotts Bay
autumn	Los Liles	mid	I	OLI2	Porphyra mumfordii	_	_	_	_	OM215490	99.1 ( JN028497.1); Canada: British Columbia, Bamfield, Scotts Bay
autumn	Los Liles	mid	I	OLI3	_	_	_	_	_
autumn	Los Liles	mid	I	OLI4	Porphyra mumfordii	_	_	_	_	OM215491	98.7 ( JN028497.1); Canada: British Columbia, Bamfield, Scotts Bay
autumn	Los Liles	mid	I	OLI5	Porphyra mumfordii	_	_	_	_	OM215492	99.1 ( JN028497.1); Canada: British Columbia, Bamfield, Scotts Bay
autumn	Los Liles	mid	J	OLJ1	Pyropia sp. CHJ	_	_	_	_	OM216006	100 (KP781683.1); Chile: Los Molinos, Valdivia
autumn	Los Liles	mid	J	OLJ2	Porphyra mumfordii	_	_	_	_	OM215493	98.9 ( JN028497.1); Canada: British Columbia, Bamfield, Scotts Bay
autumn	Los Liles	mid	J	OLJ3	Porphyra sp. FIH	_	_	_	_	OM215341	99.8 ( KP781641.1); Chile: Cheuque
autumn	Los Liles	mid	J	OLJ4	Porphyra mumfordii	_	_	_	_	OM215494	99.1 ( JN028497.1); Canada: British Columbia, Bamfield, Scotts Bay
autumn	Los Liles	mid	J	OLJ5	_	_	_	_	_
autumn	Los Liles	mid	K	OLK1	Porphyra mumfordii	_	_	_	_	OM215449	99.0 (JN028497.1); Canada: British Columbia, Bamfield, Scotts Bay
autumn	Los Liles	mid	K	OLK2	Porphyra mumfordii	_	_	_	_	OM215495	98.9 ( JN028497.1); Canada: British Columbia, Bamfield, Scotts Bay
autumn	Los Liles	mid	K	OLK3	Porphyra mumfordii	_	_	_	_	OM215496	99.0 ( JN028497.1); Canada: British Columbia, Bamfield, Scotts Bay
autumn	Los Liles	mid	K	OLK4	Porphyra mumfordii	_	_	_	_	OM215497	98.9 (JN028497.1); Canada: British Columbia, Bamfield, Scotts Bay
autumn	Los Liles	mid	K	OLK5	Porphyra mumfordii	_	_	_	_	OM215498	99.0 ( JN028497.1); Canada: British Columbia, Bamfield, Scotts Bay
autumn	Los Liles	mid	L	OLL1	Porphyra mumfordii	_	_	_	_	short
autumn	Los Liles	mid	L	OLL2	Porphyra mumfordii	_	_	_	_	OM215499	98.9 (JN028497.1); Canada: British Columbia, Bamfield, Scotts Bay
autumn	Los Liles	mid	L	OLL3	Porphyra mumfordii	_	_	_	_	OM215500	99.1 (JN028497.1); Canada: British Columbia, Bamfield, Scotts Bay
autumn	Los Liles	mid	L	OLL4	_	_	_	_	_
autumn	Los Liles	mid	L	OLL5	Porphyra mumfordii	_	_	_	_	OM215501	99.1 (JN028497.1); Canada: British Columbia, Bamfield, Scotts Bay
autumn	Los Liles	high	M	OLM1	Pyropia sp. CHJ	_	_	_	_	OM216007	100 (KP781683.1); Chile: Los Molinos, Valdivia
autumn	Los Liles	high	M	OLM2	Porphyra sp. FIH	_	_	_	_	OM215327	99.8 (KP781641.1); Chile: Cheuque
autumn	Los Liles	high	M	OLM3	_	_	_	_	_
autumn	Los Liles	high	M	OLM4	Porphyra mumfordii	_	_	_	_	OM215502	99.1 ( JN028497.1); Canada: British Columbia, Bamfield, Scotts Bay
autumn	Los Liles	high	M	OLM5	_	_	_	_	_
autumn	Los Liles	high	N	OLN1	Porphyra sp. FIH	_	_	_	_	OM215328	99.8( KP781641.1); Chile: Cheuque
autumn	Los Liles	high	N	OLN2	Porphyra mumfordii	_	_	_	_	short	99.3 ( KP781642.1); Chile: Cheuque
autumn	Los Liles	high	N	OLN3	Porphyra sp. FIH	_	_	_	_	OM215329	99.8 (KP781641.1); Chile: Cheuque
autumn	Los Liles	high	N	OLN4	Porphyra sp. FIH	_	_	_	_	OM215336	99.7 (KP781641.1); Chile: Cheuque
autumn	Los Liles	high	N	OLN5	_	_	_	_	_
autumn	Los Liles	high	O	OLO1	Porphyra mumfordii	_	_	_	_	OM215503	98.9 (JN028497.1); Canada: British Columbia, Bamfield, Scotts Bay
autumn	Los Liles	high	O	OLO2	Porphyra mumfordii	_	_	_	_	OM215504	98.9 (JN028497.1); Canada: British Columbia, Bamfield, Scotts Bay
autumn	Los Liles	high	O	OLO3	Porphyra mumfordii	_	_	_	_	OM215505	99.0 (JN028497.1); Canada: British Columbia, Bamfield, Scotts Bay
autumn	Los Liles	high	O	OLO4	_	_	_	_	_
autumn	Los Liles	high	O	OLO5	_	_	_	_	_
autumn	Los Liles	high	P	OLP1	_	_	_	_	_
autumn	Los Liles	high	P	OLP2	Porphyra sp. FIH	_	_	_	_	short	99.7 ( JN028551.1); Chile: Pichicuyin
autumn	Los Liles	high	P	OLP3	Porphyra mumfordii	_	_	_	_	short	98.7 (JN028497.1); Canada: British Columbia, Bamfield, Scotts Bay
autumn	Los Liles	high	P	OLP4	Porphyra sp. FIH	_	_	_	_	OM215330	99.8 ( JN028551.1); Chile: Pichicuyin
autumn	Los Liles	high	P	OLP5	_	_	_	_	_
autumn	Los Liles	high	Q	OLQ1	_	_	_	_	_
autumn	Los Liles	high	Q	OLQ2	Porphyra sp. FIH	_	_	_	_	OM215331	99.8(KP781641.1); Chile: Cheuque
autumn	Los Liles	high	Q	OLQ3	Porphyra mumfordii	_	_	_	_	OM215506	99.1 (JN028497.1); Canada: British Columbia, Bamfield, Scotts Bay
autumn	Los Liles	high	Q	OLQ4	Porphyra mumfordii	_	_	_	_	OM215507	99.1 (JN028497.1); Canada: British Columbia, Bamfield, Scotts Bay
autumn	Los Liles	high	Q	OLQ5	Porphyra sp. FIH	_	_	_	_	OM215332	99.8 (KP781596.1); Chile: Metri
autumn	Los Liles	high	R	OLR1	Porphyra sp. FIH	_	_	_	_	OM215337	99.7 ( KP781641.1); Chile: Cheuque
autumn	Los Liles	high	R	OLR2	Pyropia sp. CHJ	_	_	_	_	OM216008	100 (KP781683.1); Chile: Los Molinos, Valdivia
autumn	Los Liles	high	R	OLR3	_	_	_	_	_
autumn	Los Liles	high	R	OLR4	Porphyra sp. FIH	_	_	_	_	OM215333	99.8 (KP781641.1); Chile: Cheuque
autumn	Los Liles	high	R	OLR5	_	_	_	_	_
autumn	Los Liles	spray	S	OLS1	Porphyra sp. FIH	_	_	_	_	OM215342	99.8 ( JN028551.1); Chile: Pichicuyin
autumn	Los Liles	spray	S	OLS2	_	_	_	_	_
autumn	Los Liles	spray	S	OLS3	Porphyra sp. FIH	_	_	_	_	OM215334	99.8 ( KP781641.1); Chile: Cheuque
autumn	Los Liles	spray	S	OLS4	Porphyra sp. FIH	_	_	_	_	OM215335	99.7 ( KP781641.1); Chile: Cheuque
autumn	Los Liles	spray	S	OLS5	Porphyra sp. FIH	_	_	_	_	OM215338	99.7 (JN028551.1); Chile: Pichicuyin; Chile: Chiloé, Chacao
autumn	Los Liles	spray	T	OLT1	Porphyra sp. FIH	_	_	_	_	short	99.2 ( JN028551.1); Chile: Pichicuyin
autumn	Los Liles	spray	T	OLT2	Porphyra sp. FIH	_	_	_	_	short	99.7 (KP781681.1);Chile: Isla Mancera, Valdivia
autumn	Los Liles	spray	T	OLT3	_	_	_	_	_
autumn	Los Liles	spray	T	OLT4	_	_	_	_	_
autumn	Los Liles	spray	T	OLT5	_	_	_	_	_
autumn	San Carlos	low	A	OCA1	Pyropia sp. CHJ	_	_	_	_	OM216009	99.6 ( KP781683.1); Chile: Los Molinos, Valdivia
autumn	San Carlos	low	A	OCA2	Pyropia sp. CHJ	_	_	_	_	OM216010	99.8 (KP781683.1); Chile: Los Molinos, Valdivia
autumn	San Carlos	low	A	OCA3	Pyropia sp. CHJ	_	_	_	_	OM216011	100 (KP781683.1); Chile: Los Molinos, Valdivia
autumn	San Carlos	low	A	OCA4	Pyropia sp. CHJ	_	_	_	_	OM216012	100 (KP781683.1); Chile: Los Molinos, Valdivia
autumn	San Carlos	low	A	OCA5	Pyropia sp. CHJ	_	_	_	_	OM216013	99.6 (KP781683.1); Chile: Los Molinos, Valdivia
autumn	San Carlos	low	B	OCB1	Pyropia sp. CHJ	_	_	_	_	OM216432	99.2 (KP781601.1); Chile: Cucao
autumn	San Carlos	low	B	OCB2	Pyropia sp. CHJ	_	_	_	_	OM216014	100 (KP781683.1); Chile: Los Molinos, Valdivia
autumn	San Carlos	low	B	OCB3	Pyropia sp. CHJ	_	_	_	_	OM216015	100 (KP781683.1); Chile: Los Molinos, Valdivia
autumn	San Carlos	low	B	OCB4	Pyropia sp. CHJ	_	_	_	_	OM216016	100 (KP781683.1); Chile: Los Molinos, Valdivia
autumn	San Carlos	low	B	OCB5	Pyropia sp. CHJ	_	_	_	_	OM216017	100 (KP781683.1); Chile: Los Molinos, Valdivia
autumn	San Carlos	low	C	OCC1	Pyropia sp. CHJ	_	_	_	_	OM216018	100 (KP781683.1); Chile: Los Molinos, Valdivia
autumn	San Carlos	low	C	OCC2	Pyropia sp. CHJ	_	_	_	_	OM216019	99.6 (KP781683.1); Chile: Los Molinos, Valdivia
autumn	San Carlos	low	C	OCC3	Pyropia sp. CHJ	_	_	_	_	OM216020	100 (KP781683.1); Chile: Los Molinos, Valdivia
autumn	San Carlos	low	C	OCC4	Pyropia sp. CHJ	_	_	_	_	OM216021	100 (KP781683.1); Chile: Los Molinos, Valdivia
autumn	San Carlos	low	C	OCC5	Pyropia sp. CHJ	_	_	_	_	OM216022	100 (KP781683.1); Chile: Los Molinos, Valdivia
autumn	San Carlos	low	D	OCD1	Pyropia sp. CHJ	_	_	_	_	OM216023	99.6 (KP781683.1); Chile: Los Molinos, Valdivia
autumn	San Carlos	low	D	OCD2	_	_	_	_	_
autumn	San Carlos	low	D	OCD3	Pyropia sp. CHJ	_	_	_	_	OM216024	99.6 (KP781683.1); Chile: Los Molinos, Valdivia
autumn	San Carlos	low	D	OCD4	Porphyra mumfordii	_	_	_	_	OM215508	99.2 (JN028497.1); Canada: British Columbia, Bamfield, Scotts Bay
autumn	San Carlos	low	D	OCD5	Porphyra sp. FIH	_	_	_	_	OM215292	99.8 (JN028551.1); Chile: Pichicuyin; Chile: Chiloé, Chacao
autumn	San Carlos	low	E	OCE1	Porphyra mumfordii	_	_	_	_	OM215509	99.7 (JN028497.1); Canada: British Columbia, Bamfield, Scotts Bay
autumn	San Carlos	low	E	OCE2	Pyropia sp. CHJ	_	_	_	_	OM216409	99.8 (KP781683.1); Chile: Los Molinos, Valdivia
autumn	San Carlos	low	E	OCE3	_	_	_	_	_
autumn	San Carlos	low	E	OCE4	Pyropia sp. CHJ	_	_	_	_	OM216433	99.8 (KP781683.1); Chile: Los Molinos, Valdivia
autumn	San Carlos	low	E	OCE5	Pyropia sp. CHJ	_	_	_	_	OM216025	100 (KP781683.1); Chile: Los Molinos, Valdivia
autumn	San Carlos	low	F	OCF1	Pyropia sp. CHJ	_	_	_	_	OM216026	99.6 (KP781683.1); Chile: Los Molinos, Valdivia
autumn	San Carlos	low	F	OCF2	Pyropia sp. CHJ	_	_	_	_	OM216027	100 (KP781683.1); Chile: Los Molinos, Valdivia
autumn	San Carlos	low	F	OCF3	Pyropia orbicularis	_	_	_	_	OM216508	100 (KP781589.1); Chile: Calfuco
autumn	San Carlos	low	F	OCF4	Porphyra mumfordii	_	_	_	_	OM215510	99.7 (JN028497.1); Canada: British Columbia, Bamfield, Scotts Bay
autumn	San Carlos	low	F	OCF5	Pyropia sp. CHJ	_	_	_	_	short	98.1 (KP781601.1); Chile: Cucao
autumn	San Carlos	mid	G	OCG1	_	_	_	_	_
autumn	San Carlos	mid	G	OCG2	_	_	_	_	_
autumn	San Carlos	mid	G	OCG3	Pyropia sp. CHJ	_	_	_	_	OM216028	100(KP781683.1); Chile: Los Molinos, Valdivia
autumn	San Carlos	mid	G	OCG4	Pyropia sp. CHJ	_	_	_	_	OM216029	99.6(KP781683.1); Chile: Los Molinos, Valdivia
autumn	San Carlos	mid	G	OCG5	Pyropia sp. CHJ	_	_	_	_	OM216030	100 (KP781683.1); Chile: Los Molinos, Valdivia
autumn	San Carlos	mid	H	OCH1	Porphyra mumfordii	_	_	_	_	OM215511	99.3 ( JN028497.1); Canada: British Columbia, Bamfield, Scotts Bay
autumn	San Carlos	mid	H	OCH2	Pyropia sp. CHJ	_	_	_	_	OM216031	100 (KP781683.1); Chile: Los Molinos, Valdivia
autumn	San Carlos	mid	H	OCH3	Porphyra mumfordii	_	_	_	_	OM215512	99.8 (JN028497.1); Canada: British Columbia, Bamfield, Scotts Bay
autumn	San Carlos	mid	H	OCH4	_	_	_	_	_
autumn	San Carlos	mid	H	OCH5	Porphyra mumfordii	_	_	_	_	OM215513	99.5 (JN028497.1); Canada: British Columbia, Bamfield, Scotts Bay
autumn	San Carlos	mid	I	OCI1	Porphyra mumfordii	_	_	_	_	OM215514	99.8 (JN028497.1); Canada: British Columbia, Bamfield, Scotts Bay
autumn	San Carlos	mid	I	OCI2	Pyropia sp. CHJ	_	_	_	_	OM216032	100(KP781683.1); Chile: Los Molinos, Valdivia
autumn	San Carlos	mid	I	OCI3	Porphyra mumfordii	_	_	_	_	OM215515	99.3 ( JN028497.1); Canada: British Columbia, Bamfield, Scotts Bay
autumn	San Carlos	mid	I	OCI4	Pyropia sp. CHJ	_	_	_	_	OM216033	100 (KP781683.1); Chile: Los Molinos, Valdivia
autumn	San Carlos	mid	I	OCI5	Pyropia sp. CHJ	_	_	_	_	OM216034	100 (KP781599.1); Chile: Ancud
autumn	San Carlos	mid	J	OCJ1	Pyropia sp. CHJ	_	_	_	_	OM216035	100 (KP781600.1); Chile: Ancud
autumn	San Carlos	mid	J	OCJ2	Pyropia sp. CHJ	_	_	_	_	OM216036	99.6 ( KP781683.1); Chile: Los Molinos, Valdivia
autumn	San Carlos	mid	J	OCJ3	Pyropia sp. CHJ	_	_	_	_	OM216037	100 (KP781683.1); Chile: Los Molinos, Valdivia
autumn	San Carlos	mid	J	OCJ4	Pyropia sp. CHJ	_	_	_	_	OM216038	99.6 (KP781683.1); Chile: Los Molinos, Valdivia
autumn	San Carlos	mid	J	OCJ5	_	_	_	_	_
autumn	San Carlos	mid	K	OCK1	Pyropia orbicularis	_	_	_	_	OM215803	100 (KP781589.1); Chile: Calfuco
autumn	San Carlos	mid	K	OCK2	Pyropia sp. CHJ	_	_	_	_	OM216039	100 ( KP781683.1); Chile: Los Molinos, Valdivia
autumn	San Carlos	mid	K	OCK3	Pyropia sp. CHJ	_	_	_	_	OM216040	100 (KP781683.1); Chile: Los Molinos, Valdivia
autumn	San Carlos	mid	K	OCK4	Pyropia sp. CHJ	_	_	_	_	OM216041	100 (KP781683.1); Chile: Los Molinos, Valdivia
autumn	San Carlos	mid	K	OCK5	Pyropia sp. CHJ	_	_	_	_	OM216042	100 (KP781683.1); Chile: Los Molinos, Valdivia
autumn	San Carlos	mid	L	OCL1	Pyropia sp. CHJ	_	_	_	_	OM216043	100 (KP781683.1); Chile: Los Molinos, Valdivia
autumn	San Carlos	mid	L	OCL2	Pyropia sp. CHJ	_	_	_	_	OM216044	100 (KP781683.1); Chile: Los Molinos, Valdivia
autumn	San Carlos	mid	L	OCL3	Porphyra mumfordii	_	_	_	_	OM215516	99.8 (JN028497.1); Canada: British Columbia, Bamfield, Scotts Bay
autumn	San Carlos	mid	L	OCL4	_	_	_	_	_
autumn	San Carlos	mid	L	OCL5	_	_	_	_	_
autumn	San Carlos	high	M	OCM1	Porphyra sp. FIH	_	_	_	_	OM215300	99.8 (JN028551.1); Chile: Pichicuyin; Chile: Chiloé, Chacao
autumn	San Carlos	high	M	OCM2	Porphyra sp. FIH	_	_	_	_	OM215314	100 (JN028551.1); Chile: Pichicuyin; Chile: Chiloé, Chacao
autumn	San Carlos	high	M	OCM3	Porphyra sp. FIH	_	_	_	_	OM215315	99.8 ( KP781641.1); Chile: Cheuque
autumn	San Carlos	high	M	OCM4	Porphyra sp. FIH	_	_	_	_	OM215316	100 (JN028551.1); Chile: Pichicuyin; Chile: Chiloé, Chacao
autumn	San Carlos	high	M	OCM5	Porphyra sp. FIH	_	_	_	_	OM215317	99.8 ( KP781641.1); Chile: Cheuque
autumn	San Carlos	high	N	OCN1	Porphyra sp. FIH	_	_	_	_	OM215318	98.8 (KP781641.1); Chile: Cheuque
autumn	San Carlos	high	N	OCN2	_	_	_	_	_
autumn	San Carlos	high	N	OCN3	Porphyra sp. FIH	_	_	_	_	OM215319	99.8 (KP781641.1); Chile: Cheuque
autumn	San Carlos	high	N	OCN4	Porphyra sp. FIH	_	_	_	_	OM215320	100 (JN028551.1); Chile: Pichicuyin; Chile: Chiloé, Chacao
autumn	San Carlos	high	N	OCN5	Porphyra sp. FIH	_	_	_	_	OM215321	99.8 (KP781641.1); Chile: Cheuque
autumn	San Carlos	high	O	OCO1	Porphyra sp. FIH	_	_	_	_	OM215299	99.6 (KP781641.1); Chile: Cheuque
autumn	San Carlos	high	O	OCO2	Porphyra sp. FIH	_	_	_	_	OM215322	99.8 (KP781641.1); Chile: Cheuque
autumn	San Carlos	high	O	OCO3	Porphyra sp. FIH	_	_	_	_	OM215323	99.8 (KP781641.1); Chile: Cheuque
autumn	San Carlos	high	O	OCO4	Porphyra sp. FIH	_	_	_	_	OM215313	99.7 (KP781641.1); Chile: Cheuque
autumn	San Carlos	high	O	OCO5	_	_	_	_	_
autumn	San Carlos	high	P	OCP1	Porphyra mumfordii	_	_	_	_	OM215517	99.8 (KP781642.1); Chile: Cheuque
autumn	San Carlos	high	P	OCP2	Pyropia sp. CHJ	_	_	_	_	OM216045	100 (KP781600.1); Chile: Ancud
autumn	San Carlos	high	P	OCP3	Porphyra mumfordii	_	_	_	_	OM215518	99.5 (KP781600.1); Chile: Ancud
autumn	San Carlos	high	P	OCP4	Porphyra sp. FIH	_	_	_	_	OM215301	99.8 (KP781641.1); Chile: Cheuque
autumn	San Carlos	high	P	OCP5	Porphyra sp. FIH	_	_	_	_	short	99.5 (KP781596.1); Chile: Metri
autumn	San Carlos	high	Q	OCQ1	Porphyra mumfordii	_	_	_	_	short	100 ( KP781651.1); Chile: Hueihue, Chiloé
autumn	San Carlos	high	Q	OCQ2	Pyropia sp. CHJ	_	_	_	_	OM216046	100 (KP781683.1); Chile: Los Molinos, Valdivia
autumn	San Carlos	high	Q	OCQ3	Pyropia sp. CHJ	_	_	_	_	OM216047	99.6 (KP781683.1); Chile: Los Molinos, Valdivia
autumn	San Carlos	high	Q	OCQ4	Porphyra mumfordii	_	_	_	_	short	99.6 (JN028508.1); Canada: British Columbia, Bamfield, Scotts Bay
autumn	San Carlos	high	Q	OCQ5	Porphyra mumfordii	_	_	_	_	OM215519	99.6 (JN028497.1); Canada: British Columbia, Bamfield, Scotts Bay
autumn	San Carlos	high	R	OCR1	Porphyra mumfordii	_	_	_	_	OM215520	99.8 (KP781642.1); Chile: Cheuque
autumn	San Carlos	high	R	OCR2	Porphyra mumfordii	_	_	_	_	OM215521	99.8 (JN028497.1); Canada: British Columbia, Bamfield, Scotts Bay
autumn	San Carlos	high	R	OCR3	Porphyra mumfordii	_	_	_	_	OM215522	99.8 (JN028497.1); Canada: British Columbia, Bamfield, Scotts Bay
autumn	San Carlos	high	R	OCR4	Pyropia sp. CHJ	_	_	_	_	OM216048	100 (KP781683.1); Chile: Los Molinos, Valdivia
autumn	San Carlos	high	R	OCR5	Porphyra mumfordii	_	_	_	_	OM215523	99.8 (KP781642.1); Chile: Cheuque
autumn	San Carlos	spray	S	OCS1	Porphyra mumfordii	_	_	_	_	OM215524	99.8 ( KP781642.1); Chile: Cheuque
autumn	San Carlos	spray	S	OCS2	Porphyra mumfordii	_	_	_	_	OM215525	99.8 ( KP781642.1); Chile: Cheuque
autumn	San Carlos	spray	S	OCS3	Porphyra mumfordii	_	_	_	_	OM215526	99.8 (JN028497.1); Canada: British Columbia, Bamfield, Scotts Bay
autumn	San Carlos	spray	S	OCS4	Porphyra mumfordii	_	_	_	_	OM215527	99.8 (JN028497.1); Canada: British Columbia, Bamfield, Scotts Bay
autumn	San Carlos	spray	S	OCS5	_	_	_	_	_
autumn	San Carlos	spray	T	OCT1	Porphyra sp. FIH	_	_	_	_	OM215417	99.7 (KP781596.1); Chile: Metri
autumn	San Carlos	spray	T	OCT2	Porphyra sp. FIH	_	_	_	_	OM215324	99.8 (KP781641.1); Chile: Cheuque
autumn	San Carlos	spray	T	OCT3	Porphyra sp. FIH	_	_	_	_	OM215302	99.8 (JN028551.1); Chile: Pichicuyin; Chile: Chiloé, Chacao
autumn	San Carlos	spray	T	OCT4	Porphyra mumfordii	_	_	_	_	OM215453	99.7 (JN028497.1); Canada: British Columbia, Bamfield, Scotts Bay
autumn	San Carlos	spray	T	OCT5	_	_	_	_	_
winter	Pilolcura	low	A	IPA1	Pyropia sp. CHJ	26.5	16.1	Rosette	Brown	OM216049	100 (KP781600.1); Chile: Ancud
winter	Pilolcura	low	A	IPA2	_	_	_	_	_
winter	Pilolcura	low	A	IPA3	Pyropia sp. CHJ	57.5	48.3	Rosette	Brown	OM216050	100 (KP781683.1); Chile: Los Molinos, Valdivia
winter	Pilolcura	low	A	IPA4	Pyropia orbicularis	61.9	24.6	Elongated rosette	Brown	OM215800	100 (KP781580.1); Chile: Constitución
winter	Pilolcura	low	A	IPA5	_	_	_	_	_
winter	Pilolcura	low	B	IPB1	_	_	_	_	_
winter	Pilolcura	low	B	IPB2	_	_	_	_	_
winter	Pilolcura	low	B	IPB3	_	_	_	_	_
winter	Pilolcura	low	B	IPB4	_	_	_	_	_
winter	Pilolcura	low	B	IPB5	_	_	_	_	_
winter	Pilolcura	low	C	IPC1	Pyropia sp. CHH	71.9	32.1	Rosette	Brown	OM215268	99.8 (KP781676.1); Chile: Niebla, Valdivia
winter	Pilolcura	low	C	IPC2	_	_	_	_	_
winter	Pilolcura	low	C	IPC3	Pyropia sp. CHJ	51.5	5.4	Lancelolate	Brown	OM216051	100 (KP781600.1); Chile: Ancud
winter	Pilolcura	low	C	IPC4	Porphyra longissima	72.6	15.8	Lancelolate	Brown	OM215440	99.7 (KP781644.1); Chile: Pichicuyin
winter	Pilolcura	low	C	IPC5	Pyropia sp. CHJ	103.6	11.0	Lancelolate	Brown	OM216052	100 (KP781600.1); Chile: Ancud
winter	Pilolcura	low	D	IPD1	Pyropia sp. CHJ	73.9	62.2	Rosette	Brown	OM216053	100 (KP781600.1); Chile: Ancud
winter	Pilolcura	low	D	IPD2	Pyropia orbicularis	34.1	21.9	Rosette	Brown	OM216509	100 (KP781580.1); Chile: Constitución
winter	Pilolcura	low	D	IPD3	Pyropia orbicularis	51.5	20.2	Elongated rosette	Brown	OM216510	100 (KP781580.1); Chile: Constitución
winter	Pilolcura	low	D	IPD4	_	_	_	_	_
winter	Pilolcura	low	D	IPD5	Pyropia orbicularis	68.2	25.9	Elongated rosette	Brown	OM216511	100 ( KP781580.1); Chile: Constitución
winter	Pilolcura	low	E	IPE1	Pyropia orbicularis	65.1	59.6	Rosette	Brown	OM216512	100 (KP781580.1); Chile: Constitución
winter	Pilolcura	low	E	IPE2	_	_	_	_	_
winter	Pilolcura	low	E	IPE3	Pyropia sp. CHJ	52.7	36.8	Rosette	Brown	OM216054	99.8 (KP781601.1); Chile: Cucao
winter	Pilolcura	low	E	IPE4	Pyropia orbicularis	26.2	17.5	Rosette	Brown	OM216513	100 (KP781580.1); Chile: Constitución
winter	Pilolcura	low	E	IPE5	Pyropia orbicularis	41.9	27.8	Rosette	Brown	OM215799	100 (KP781580.1); Chile: Constitución
winter	Pilolcura	low	F	IPF1	_	_	_	_	_
winter	Pilolcura	low	F	IPF2	Pyropia orbicularis	51.5	26.5	Rosette	Brown	OM216514	100 (KP781580.1); Chile: Constitución
winter	Pilolcura	low	F	IPF3	_	_	_	_	_
winter	Pilolcura	low	F	IPF4	Pyropia orbicularis	60.5	50.6	Rosette	Brown	OM216515	100 (KP781580.1); Chile: Constitución
winter	Pilolcura	low	F	IPF5	_	_	_	_	_
winter	Pilolcura	mid	G	IPG1	Pyropia orbicularis	54.5	43.1	Rosette	Brown	OM216516	100 (KP781580.1); Chile: Constitución
winter	Pilolcura	mid	G	IPG2	Pyropia orbicularis	31.2	21.8	Rosette	Brown	OM216517	100 ( KP781580.1); Chile: Constitución
winter	Pilolcura	mid	G	IPG3	Pyropia orbicularis	114.3	49.9	Elongated rosette	Brown	OM216518	99.8 (KP781580.1); Chile: Constitución
winter	Pilolcura	mid	G	IPG4	Pyropia orbicularis	48.5	26.3	Rosette	Brown	short	99.4 (KP781580.1); Chile: Constitución
winter	Pilolcura	mid	G	IPG5	Pyropia orbicularis	32.6	23.1	Rosette	Brown	short	98.0 (KP781589.1); Chile: Calfuco
winter	Pilolcura	mid	H	IPH1	Pyropia orbicularis	140.6	45.3	Elongated rosette	Brown	OM216519	100 (KP781580.1); Chile: Constitución
winter	Pilolcura	mid	H	IPH2	_	_	_	_	_
winter	Pilolcura	mid	H	IPH3	Pyropia sp. CHJ	81.5	49.5	Elongated rosette	Brown	OM216055	100 (KP781683.1); Chile: Los Molinos, Valdivia
winter	Pilolcura	mid	H	IPH4	Pyropia sp. CHJ	132.7	37.2	Elongated rosette	Brown	OM216056	100 ( KP781600.1); Chile: Ancud
winter	Pilolcura	mid	H	IPH5	Pyropia sp. CHJ	127.1	41.5	Elongated rosette	Brown	OM216057	100 (KP781600.1); Chile: Ancud
winter	Pilolcura	mid	I	IPI1	Pyropia sp. CHJ	32.2	16.2	Elongated rosette	Brown	OM216058	100 (KP781600.1); Chile: Ancud
winter	Pilolcura	mid	I	IPI2	_	_	_	_	_
winter	Pilolcura	mid	I	IPI3	Pyropia sp. CHJ	48.1	31.2	Rosette	Brown	OM216059	100 (KP781683.1); Chile: Los Molinos, Valdivia
winter	Pilolcura	mid	I	IPI4	Pyropia sp. CHJ	29.2	26.0	Elongated rosette	Brown	OM216060	100 (KP781683.1); Chile: Los Molinos, Valdivia
winter	Pilolcura	mid	I	IPI5	Pyropia sp. CHJ	43.8	20.9	Rosette	Brown	OM216061	100 (KP781600.1); Chile: Ancud
winter	Pilolcura	mid	J	IPJ1	Pyropia sp. CHJ	61.7	21.1	Elongated rosette	Brown	OM216062	100 ( KP781683.1); Chile: Los Molinos, Valdivia
winter	Pilolcura	mid	J	IPJ2	Pyropia sp. CHJ	67.3	34.2	Elongated rosette	Brown	OM216063	100 (KP781683.1); Chile: Los Molinos, Valdivia
winter	Pilolcura	mid	J	IPJ3	Pyropia sp. CHJ	54.7	30.7	Rosette	Brown	OM216064	100 ( KP781683.1); Chile: Los Molinos, Valdivia
winter	Pilolcura	mid	J	IPJ4	Pyropia sp. CHJ	66.3	25.8	Elongated rosette	Brown	OM216065	100 (KP781600.1); Chile: Ancud
winter	Pilolcura	mid	J	IPJ5	Pyropia sp. CHJ	102.3	18.4	Elongated rosette	Brown	OM216066	100 (KP781600.1); Chile: Ancud
winter	Pilolcura	mid	K	IPK1	_	_	_	_	_
winter	Pilolcura	mid	K	IPK2	Pyropia sp. CHJ	48.9	19.4	Elongated rosette	Brown	OM216067	100 (KP781683.1); Chile: Los Molinos, Valdivia
winter	Pilolcura	mid	K	IPK3	_	_	_	_	_
winter	Pilolcura	mid	K	IPK4	Pyropia orbicularis	29.3	25.3	Rosette	Brown	OM216520	100 (KP781580.1); Chile: Constitución
winter	Pilolcura	mid	K	IPK5	_	_	_	_	_
winter	Pilolcura	mid	L	IPL1	Pyropia orbicularis	73.3	60.0	Rosette	Brown	OM216521	100 (KP781580.1); Chile: Constitución
winter	Pilolcura	mid	L	IPL2	Pyropia orbicularis	136.1	30.9	Elongated rosette	Brown	OM216522	100 ( KP781580.1); Chile: Constitución
winter	Pilolcura	mid	L	IPL3	_	_	_	_	_
winter	Pilolcura	mid	L	IPL4	Pyropia orbicularis	53.2	25.2	Rosette	Brown	OM216523	100 (KP781580.1); Chile: Constitución
winter	Pilolcura	mid	L	IPL5	Pyropia sp. CHJ	58.0	22.1	Rosette	Brown	OM216434	99.7 (KP781601.1); Chile: Cucao
winter	Pilolcura	high	M	IPM1	_	_	_	_	_
winter	Pilolcura	high	M	IPM2	Pyropia sp. CHJ	111.4	14.0	Lancelolate	Brown	OM216068	100 (KP781600.1); Chile: Ancud
winter	Pilolcura	high	M	IPM3	Pyropia sp. CHJ	86.7	11.3	Lancelolate	Brown	OM216069	100 (KP781600.1); Chile: Ancud
winter	Pilolcura	high	M	IPM4	_	_	_	_	_
winter	Pilolcura	high	M	IPM5	Pyropia sp. CHJ	71.5	8.3	Lancelolate	Brown	OM216070
winter	Pilolcura	high	N	IPN1	Pyropia sp. CHJ	_	_	_	_	OM216071	100 (KP781600.1); Chile: Ancud
winter	Pilolcura	high	N	IPN2	Pyropia sp. CHJ	_	_	_	_	OM216072	100 (KP781600.1); Chile: Ancud
winter	Pilolcura	high	N	IPN3	Pyropia sp. CHJ	_	_	_	_	OM216073	100 (KP781600.1); Chile: Ancud
winter	Pilolcura	high	N	IPN4	Pyropia sp. CHJ	_	_	_	_	OM216074	100 ( KP781600.1); Chile: Ancud
winter	Pilolcura	high	N	IPN5	_	_	_	_	_
winter	Pilolcura	high	O	IPO1	Pyropia sp. CHJ	44.8	33.3	Rosette	Brown	OM216075	100 (KP781600.1); Chile: Ancud
winter	Pilolcura	high	O	IPO2	_	_	_	_	_
winter	Pilolcura	high	O	IPO3	Pyropia sp. CHJ	71.8	29.1	Elongated rosette	Brown	short	98.1 (KP781687.1); Chile: Niebla, Valdivia
winter	Pilolcura	high	O	IPO4	Porphyra sp. FIH	55.3	21.6	Elongated rosette	Brown	OM215353	99.8 (KP781641.1); Chile: Cheuque
winter	Pilolcura	high	O	IPO5	Porphyra sp. FIH	104.1	28.9	Lancelolate	Brown	OM215354	99.8 (JN028551.1); Chile: Pichicuyin; Chile: Chiloé, Chacao
winter	Pilolcura	high	P	IPP1	Porphyra longissima	63.0	7.3	Lancelolate	Brown	OM215441	99.8 (KP781644.1); Chile: Pichicuyin
winter	Pilolcura	high	P	IPP2	Pyropia sp. CHJ	37.4	20.6	Elongated rosette	Brown	OM216076	100 (KP781600.1); Chile: Ancud
winter	Pilolcura	high	P	IPP3	_	_	_	_	_
winter	Pilolcura	high	P	IPP4	_	_	_	_	_
winter	Pilolcura	high	P	IPP5	Porphyra longissima	91.3	13.0	Lancelolate	Brown	OM215442	99.8 (KP781644.1); Chile: Pichicuyin
winter	Pilolcura	high	Q	IPQ1	Pyropia sp. CHJ	32.8	5.3	Lancelolate	Brown	OM216077	100 (KP781600.1); Chile: Ancud
winter	Pilolcura	high	Q	IPQ2	Pyropia sp. CHJ	48.9	12.5	Lancelolate	Brown	OM216078	100 (KP781600.1); Chile: Ancud
winter	Pilolcura	high	Q	IPQ3	Pyropia sp. CHJ	24.2	5.9	Lancelolate	Brown	OM216079	100 (KP781600.1); Chile: Ancud
winter	Pilolcura	high	Q	IPQ4	_	_	_	_	_
winter	Pilolcura	high	Q	IPQ5	Pyropia orbicularis	42.5	7.1	Lancelolate	Brown	OM215812	99.5 (KP781580.1); Chile: Constitución
winter	Pilolcura	high	R	IPR1	Pyropia sp. CHJ	51.6	12.4	Lancelolate	Brown	OM216080	100 (KP781683.1); Chile: Los Molinos, Valdivia
winter	Pilolcura	high	R	IPR2	Pyropia sp. CHJ	66.4	11.6	Lancelolate	Brown	OM216410	100 (KP781600.1); Chile: Ancud
winter	Pilolcura	high	R	IPR3	Pyropia sp. CHJ	76.1	13.0	Lancelolate	Brown	OM216081	100 (KP781683.1); Chile: Los Molinos, Valdivia
winter	Pilolcura	high	R	IPR4	Pyropia sp. CHJ	92.5	10.1	Lancelolate	Brown	OM216403	100 (KP781600.1); Chile: Ancud
winter	Pilolcura	high	R	IPR5	Pyropia sp. CHJ	47.1	8.6	Lancelolate	Brown	OM216082	100 (KP781600.1); Chile: Ancud
winter	Pilolcura	spray	S	IPS1	Pyropia sp. CHJ	_	_	_	_	OM216083	100 (KP781600.1); Chile: Ancud
winter	Pilolcura	spray	S	IPS2	Pyropia sp. CHJ	_	_	_	_	OM216435	99.3 (KP781600.1); Chile: Ancud
winter	Pilolcura	spray	S	IPS3	Pyropia sp. CHJ	_	_	_	_	OM216405	100 (KP781600.1); Chile: Ancud
winter	Pilolcura	spray	S	IPS4	_	_	_	_	_
winter	Pilolcura	spray	S	IPS5	Pyropia sp. CHJ	_	_	_	_	OM216084	100 (KP781600.1); Chile: Ancud
winter	Pilolcura	spray	T	IPT1	Porphyra sp. FIH	_	_	_	_	OM215421	100 (JN028551.1); Chile: Pichicuyin; Chile: Chiloé, Chacao
winter	Pilolcura	spray	T	IPT2	Porphyra sp. FIH	_	_	_	_	OM215422	99.8 ( JN028551.1); Chile: Pichicuyin
winter	Pilolcura	spray	T	IPT3	Porphyra sp. FIH	_	_	_	_	OM215349	99.8 (KP781641.1); Chile: Cheuque
winter	Pilolcura	spray	T	IPT4	Porphyra sp. FIH	_	_	_	_	OM215423	99.8 (JN028551.1); Chile: Pichicuyin; Chile: Chiloé, Chacao
winter	Pilolcura	spray	T	IPT5	Porphyra sp. FIH	_	_	_	_	OM215350	99.8 ( KP781641.1); Chile: Cheuque
winter	Melinka	low	A	IMA1	Pyropia orbicularis	87.4	79.0	Rosette	Brown	OM216524	99.8 (KP781652.1); Chile: Estaquilla
winter	Melinka	low	A	IMA2	Pyropia orbicularis	69.1	56.3	Rosette	Brown	OM216525	100 ( KP781652.1); Chile: Estaquilla
winter	Melinka	low	A	IMA3	Pyropia orbicularis	84.3	67.4	Rosette	Brown	OM216526	99.8 (KP781652.1); Chile: Estaquilla
winter	Melinka	low	A	IMA4	Pyropia orbicularis	97.7	65.2	Rosette	Brown	OM216527	100 ( KP781652.1); Chile: Estaquilla
winter	Melinka	low	A	IMA5	Pyropia orbicularis	75.3	42.9	Rosette	Brown	OM216528	100 ( KP781652.1); Chile: Estaquilla
winter	Melinka	low	B	IMB1	Pyropia orbicularis	98.7	44.2	Rosette	Brown	OM216529	100 (KP781652.1); Chile: Estaquilla
winter	Melinka	low	B	IMB2	Pyropia sp. CHJ	118.2	51.8	Elongated rosette	Brown	OM216085	100 (KP781599.1); Chile: Ancud
winter	Melinka	low	B	IMB3	_	_	_	_	_
winter	Melinka	low	B	IMB4	Pyropia sp. CHJ	171.5	66.8	Elongated rosette	Brown	OM216086	100 ( KP781599.1); Chile: Ancud
winter	Melinka	low	B	IMB5	Pyropia orbicularis	93.9	30.6	Elongated rosette	Brown	OM216530	100 (KP781652.1); Chile: Estaquilla
winter	Melinka	low	C	IMC1	Pyropia orbicularis	58.0	26.1	Rosette	Brown	OM216531	100 (KP781652.1); Chile: Estaquilla
winter	Melinka	low	C	IMC2	Pyropia orbicularis	57.3	55.4	Rosette	Brown	OM215796	99.5 (KP781580.1); Chile: Constitución
winter	Melinka	low	C	IMC3	Pyropia orbicularis	68.6	46.7	Rosette	Brown	OM216532	100 (KP781652.1); Chile: Estaquilla
winter	Melinka	low	C	IMC4	Pyropia orbicularis	80.5	61.7	Rosette	Brown	OM216533	100 (KP781652.1); Chile: Estaquilla
winter	Melinka	low	C	IMC5	Pyropia orbicularis	83.4	68.1	Rosette	Brown	OM216534	99.8 (KP781652.1); Chile: Estaquilla
winter	Melinka	low	D	IMD1	Pyropia orbicularis	67.9	66.3	Rosette	Brown	OM216535	99.2(KP781697.1); Chile: Playa Rosada, Valdivia
winter	Melinka	low	D	IMD2	Pyropia orbicularis	66.6	26.1	Rosette	Brown	OM215801	99.8 (KP781652.1); Chile: Estaquilla
winter	Melinka	low	D	IMD3	Pyropia orbicularis	68.4	45.3	Rosette	Brown	OM216536	100 ( KP781652.1); Chile: Estaquilla
winter	Melinka	low	D	IMD4	Pyropia orbicularis	107.5	82.0	Rosette	Brown	OM216537	100 (KP781652.1); Chile: Estaquilla
winter	Melinka	low	D	IMD5	Pyropia orbicularis	75.9	36.7	Rosette	Brown	OM216538	100 (KP781652.1); Chile: Estaquilla
winter	Melinka	low	E	IME1	Pyropia orbicularis	_	_	_	_	OM216539	100 (KP781652.1); Chile: Estaquilla
winter	Melinka	low	E	IME2	Pyropia orbicularis	_	_	_	_	short	98.1 ( KP781685.1); Chile: Playa Rosada, Valdivia
winter	Melinka	low	E	IME3	Porphyra mumfordii	_	_	_	_	OM215528	99.4 (MK202379.1); US: Saint Helena: Nightingale, East Landing
winter	Melinka	low	E	IME4	Pyropia orbicularis	_	_	_	_	OM216540	100 (KP781652.1); Chile: Estaquilla
winter	Melinka	low	E	IME5	Pyropia orbicularis	_	_	_	_	OM216541	100 (KP781652.1); Chile: Estaquilla
winter	Melinka	low	F	IMF1	Pyropia sp. CHJ	_	_	_	_	OM216087	100 (KP781599.1); Chile: Ancud
winter	Melinka	low	F	IMF2	Pyropia sp. CHJ	_	_	_	_	OM216088	100 (KP781599.1); Chile: Ancud
winter	Melinka	low	F	IMF3	_	_	_	_	_
winter	Melinka	low	F	IMF4	Pyropia orbicularis	_	_	_	_	OM216542	99.4 ( KP781697.1); Chile: Playa Rosada, Valdivia
winter	Melinka	low	F	IMF5	Pyropia orbicularis	_	_	_	_	OM216543	100 (KP781652.1); Chile: Estaquilla
winter	Melinka	mid	G	IMG1	Porphyra mumfordii	60.1	32.9	Rosette	Brown	OM215529	99.7 ( JN028497.1); Canada: British Columbia, Bamfield, Scotts Bay
winter	Melinka	mid	G	IMG2	Porphyra sp. FIH	58.4	63.9	Rosette	Brown	OM215281	99.7 ( JN028551.1); Chile: Pichicuyin
winter	Melinka	mid	G	IMG3	Porphyra mumfordii	63.9	47.5	Rosette	Brown	OM215530	99.7 (JN028497.1); Canada: British Columbia, Bamfield, Scotts Bay
winter	Melinka	mid	G	IMG4	Porphyra sp. FIH	147.8	25.8	Lancelolate	Brown	OM215355	100 (JN028551.1); Chile: Pichicuyin; Chile: Chiloé, Chacao
winter	Melinka	mid	G	IMG5	Porphyra mumfordii	110.7	55.3	Rosette	Brown	OM215454	99.7 ( JN028497.1); Canada: British Columbia, Bamfield, Scotts Bay
winter	Melinka	mid	H	IMH1	Porphyra mumfordii	_	_	_	_	short	97.4 ( KP781642.1); Chile: Cheuque
winter	Melinka	mid	H	IMH2	Pyropia orbicularis	_	_	_	_	OM216544	100 (KP781652.1); Chile: Estaquilla
winter	Melinka	mid	H	IMH3	Porphyra mumfordii	_	_	_	_	OM215531	99.8 (JN028497.1); Canada: British Columbia, Bamfield, Scotts Bay
winter	Melinka	mid	H	IMH4	Porphyra mumfordii	_	_	_	_	OM215532	99.5 (JN028497.1); Canada: British Columbia, Bamfield, Scotts Bay
winter	Melinka	mid	H	IMH5	Porphyra mumfordii	_	_	_	_	OM215533	99.7 ( JN028497.1); Canada: British Columbia, Bamfield, Scotts Bay
winter	Melinka	mid	I	IMI1	Porphyra mumfordii	60.3	8.8	Lancelolate	Brown	OM215534	99.7 ( JN028497.1); Canada: British Columbia, Bamfield, Scotts Bay
winter	Melinka	mid	I	IMI2	Porphyra luchea	111.48	43.1	Elongated rosette	Brown	OM141393	99.5 (MH123949.1); Chile: Maitencillo
winter	Melinka	mid	I	IMI3	Pyropia sp. CHJ	142.5	77.3	Elongated rosette	Brown	OM216089	100 ( KP781599.1); Chile: Ancud
winter	Melinka	mid	I	IMI4	Porphyra luchea	186.2	77.1	Elongated rosette	Greenish brown	OM215205	99.8 (MH123949.1); Chile: Maitencillo
winter	Melinka	mid	I	IMI5	Porphyra mumfordii	68.7	59.8	Rosette	Brown	OM215535	99.7 ( JN028497.1); Canada: British Columbia, Bamfield, Scotts Bay
winter	Melinka	mid	J	IMJ1	Pyropia sp. CHJ	_	_	_	_	OM216090	100 (KP781599.1); Chile: Ancud
winter	Melinka	mid	J	IMJ2	Pyropia orbicularis	_	_	_	_	OM216545	100 (KP781652.1); Chile: Estaquilla
winter	Melinka	mid	J	IMJ3	Pyropia sp. CHJ	_	_	_	_	OM216091	99.8 (KP781599.1); Chile: Ancud
winter	Melinka	mid	J	IMJ4	Pyropia orbicularis	_	_	_	_	OM216546	100 (KP781652.1); Chile: Estaquilla
winter	Melinka	mid	J	IMJ5	Pyropia orbicularis	_	_	_	_	OM216547	100 (KP781652.1); Chile: Estaquilla
winter	Melinka	mid	K	IMK1	Porphyra luchea	75.9	43.7	Rosette	Brown	OM141390	99.5 (MH123949.1); Chile: Maitencillo
winter	Melinka	mid	K	IMK2	Porphyra luchea	61.6	43.2	Rosette	Brown	OM141392	99.5 ( MH123949.1); Chile: Maitencillo
winter	Melinka	mid	K	IMK3	Porphyra luchea	141.9	39.3	Elongated rosette	Brown	OM141391	99.3 (MH123949.1); Chile: Maitencillo
winter	Melinka	mid	K	IMK4	Porphyra luchea	76.7	72.0	Rosette	Brown	OM141394	99.5 ( MH123949.1); Chile: Maitencillo
winter	Melinka	mid	K	IMK5	_	_	_	_	_
winter	Melinka	mid	L	IML1	Pyropia orbicularis	_	_	_	_	OM216548	99.8 ( KP781652.1); Chile: Estaquilla
winter	Melinka	mid	L	IML2	_	_	_	_	_
winter	Melinka	mid	L	IML3	Pyropia orbicularis	_	_	_	_	OM215797	99.3 (KP781580.1); Chile: Constitución
winter	Melinka	mid	L	IML4	Pyropia sp. CHJ	_	_	_	_	OM216092	99.8 (KP781599.1); Chile: Ancud
winter	Melinka	mid	L	IML5	Pyropia orbicularis	_	_	_	_	OM216549	100 (KP781652.1); Chile: Estaquilla
winter	Melinka	high	M	IMM1	_	_	_	_	_
winter	Melinka	high	M	IMM2	Pyropia sp. CHJ	27.5	27.3	Rosette	Redish brown	OM216093	100 (KP781599.1); Chile: Ancud
winter	Melinka	high	M	IMM3	Pyropia sp. CHJ	80.4	32.9	Elongated rosette	Redish brown	OM216094	100 (KP781599.1); Chile: Ancud
winter	Melinka	high	M	IMM4	Porphyra mumfordii	51.4	26.0	Elongated rosette	Brown	OM215536	99.6 (JN028497.1); Canada: British Columbia, Bamfield, Scotts Bay
winter	Melinka	high	M	IMM5	Porphyra mumfordii	78.5	33.2	Elongated rosette	Brown	OM215537	99.3 (KP781642.1); Chile: Cheuque
winter	Melinka	high	N	IMN1	Porphyra mumfordii	45.1	36.9	Rosette	Brown	OM215538	99.3 (JN028497.1); Canada: British Columbia, Bamfield, Scotts Bay
winter	Melinka	high	N	IMN2	Porphyra mumfordii	189.2	40.4	Elongated rosette	Brown	OM215539	99.6 (JN028497.1); Canada: British Columbia, Bamfield, Scotts Bay
winter	Melinka	high	N	IMN3	Porphyra mumfordii	91.2	48.0	Elongated rosette	Brown	OM215540	99.6 (JN028497.1); Canada: British Columbia, Bamfield, Scotts Bay
winter	Melinka	high	N	IMN4	Porphyra mumfordii	120.2	53.9	Elongated rosette	Brown	OM215541	99.6 (JN028497.1); Canada: British Columbia, Bamfield, Scotts Bay
winter	Melinka	high	N	IMN5	Porphyra mumfordii	112.6	66.8	Elongated rosette	Brown	OM215542	99.6 (JN028497.1); Canada: British Columbia, Bamfield, Scotts Bay
winter	Melinka	high	O	IMO1	Porphyra mumfordii	60.0	46.2	Rosette	Brown	OM215543	99.5 (JN028497.1); Canada: British Columbia, Bamfield, Scotts Bay
winter	Melinka	high	O	IMO2	Porphyra mumfordii	45.3	36.9	Elongated rosette	Brown	OM215544	99.5 (JN028497.1); Canada: British Columbia, Bamfield, Scotts Bay
winter	Melinka	high	O	IMO3	Porphyra mumfordii	80.6	34.6	Elongated rosette	Brown	OM215545	99.3 (JN028497.1); Canada: British Columbia, Bamfield, Scotts Bay
winter	Melinka	high	O	IMO4	Porphyra mumfordii	48.2	17.5	Rosette	Brown	OM215546	99.3 (JN028497.1); Canada: British Columbia, Bamfield, Scotts Bay
winter	Melinka	high	O	IMO5	Porphyra mumfordii	66.0	46.4	Rosette	Brown	OM215547	99.6 (JN028497.1); Canada: British Columbia, Bamfield, Scotts Bay
winter	Melinka	high	P	IMP1	Porphyra mumfordii	83.8	18.7	Lancelolate	Brown	OM215548	99.3 (KP781642.1); Chile: Cheuque
winter	Melinka	high	P	IMP2	Porphyra mumfordii	109.4	33.6	Elongated rosette	Brown	OM215549	99.6 (JN028497.1); Canada: British Columbia, Bamfield, Scotts Bay
winter	Melinka	high	P	IMP3	Porphyra mumfordii	126.9	53.3	Elongated rosette	Brown	OM215550	99.3 (JN028497.1); Canada: British Columbia, Bamfield, Scotts Bay
winter	Melinka	high	P	IMP4	Porphyra mumfordii	90.2	52.1	Elongated rosette	Brown	OM215551	99.6 (JN028497.1); Canada: British Columbia, Bamfield, Scotts Bay
winter	Melinka	high	P	IMP5	Porphyra mumfordii	78.8	47.8	Elongated rosette	Brown	OM215552	99.3 (JN028497.1); Canada: British Columbia, Bamfield, Scotts Bay
winter	Melinka	high	Q	IMQ1	Porphyra mumfordii	106.6	60.5	Elongated rosette	Brown	OM215553	99.6 (JN028497.1); Canada: British Columbia, Bamfield, Scotts Bay
winter	Melinka	high	Q	IMQ2	Porphyra mumfordii	77.8	26.4	Elongated rosette	Brown	OM215554	99.3 (JN028497.1); Canada: British Columbia, Bamfield, Scotts Bay
winter	Melinka	high	Q	IMQ3	Porphyra mumfordii	71.9	53.6	Rosette	Brown	OM215555	99.3 (KP781642.1); Chile: Cheuque
winter	Melinka	high	Q	IMQ4	Porphyra mumfordii	78.8	36.6	Elongated rosette	Brown	OM215556	99.3 (JN028497.1); Canada: British Columbia, Bamfield, Scotts Bay
winter	Melinka	high	Q	IMQ5	Porphyra mumfordii	116.2	57.1	Elongated rosette	Brown	OM215557	99.3 (KP781642.1); Chile: Cheuque
winter	Melinka	high	R	IMR1	Porphyra mumfordii	95.3	45.4	Elongated rosette	Brown	OM215558	99.5 (JN028497.1); Canada: British Columbia, Bamfield, Scotts Bay
winter	Melinka	high	R	IMR2	Porphyra mumfordii	73.1	48.8	Elongated rosette	Brown	OM215559	99.5 (JN028497.1); Canada: British Columbia, Bamfield, Scotts Bay
winter	Melinka	high	R	IMR3	_	_	_	_	_
winter	Melinka	high	R	IMR4	Porphyra sp. FIH	124.7	32.7	Elongated rosette	Brown	OM215356	99.8 (KP781596.1); Chile: Metri
winter	Melinka	high	R	IMR5	Porphyra mumfordii	99.5	29.1	Elongated rosette	Brown	OM215560	99.3 (KP781642.1); Chile: Cheuque
winter	Melinka	spray	S	IMS1	Porphyra mumfordii	62.3	22.8	Elongated rosette	Brown	OM215561	99.3 (JN028497.1); Canada: British Columbia, Bamfield, Scotts Bay
winter	Melinka	spray	S	IMS2	Porphyra mumfordii	70.2	26.5	Elongated rosette	Brown	OM215562	99.6 (JN028497.1); Canada: British Columbia, Bamfield, Scotts Bay}
winter	Melinka	spray	S	IMS3	Porphyra mumfordii	40.1	24.7	Rosette	Brown	OM215563	99.3 (KP781642.1); Chile: Cheuque
winter	Melinka	spray	S	IMS4	Porphyra mumfordii	66.3	11.0	Lancelolate	Brown	OM215564	99.6 (JN028497.1); Canada: British Columbia, Bamfield, Scotts Bay
winter	Melinka	spray	S	IMS5	Porphyra mumfordii	134.0	18.5	Lancelolate	Brown	OM215565	99.6 (JN028497.1); Canada: British Columbia, Bamfield, Scotts Bay
winter	Melinka	spray	T	IMT1	Porphyra mumfordii	43.2	10.1	Lancelolate	Brown	OM215566	99.6 (JN028497.1); Canada: British Columbia, Bamfield, Scotts Bay
winter	Melinka	spray	T	IMT2	Porphyra mumfordii	72.8	27.9	Rosette	Brown	OM215567	99.5 (JN028497.1); Canada: British Columbia, Bamfield, Scotts Bay
winter	Melinka	spray	T	IMT3	Porphyra mumfordii	73.8	36.5	Rosette	Brown	OM215568	99.5 (JN028497.1); Canada: British Columbia, Bamfield, Scotts Bay
winter	Melinka	spray	T	IMT4	Porphyra mumfordii	87.7	39.2	Rosette	Brown	OM215569	99.6 (JN028497.1); Canada: British Columbia, Bamfield, Scotts Bay
winter	Melinka	spray	T	IMT5	Porphyra mumfordii	72.4	55.7	Rosette	Brown	OM215570	99.2 (JN028497.1); Canada: British Columbia, Bamfield, Scotts Bay
winter	Niebla	low	A	INA1	Pyropia orbicularis	63.2	27.9	Rosette	Greenish brown	OM216550	100 (KP781589.1); Chile: Calfuco
winter	Niebla	low	A	INA2	Pyropia sp. CHJ	54.2	51.6	Rosette	Brown	OM216095	100 (KP781683.1); Chile: Los Molinos
winter	Niebla	low	A	INA3	Pyropia orbicularis	73.8	31.0	Rosette	Brown	OM216551	100 (KP781589.1); Chile: Calfuco
winter	Niebla	low	A	INA4	Pyropia orbicularis	66.8	36.3	Rosette	Brown	OM216552	100 (KP781589.1); Chile: Calfuco
winter	Niebla	low	A	INA5	Pyropia orbicularis	44.3	16.6	Elongated rosette	Brown	OM216553	100 (KP781589.1); Chile: Calfuco
winter	Niebla	low	B	INB1	Pyropia sp. CHJ	77.9	48.1	Rosette	Brown	OM216096	99.8 (KP781600.1); Chile: Ancud
winter	Niebla	low	B	INB2	Pyropia orbicularis	84.0	45.7	Rosette	Brown	OM216554	100 (KP781589.1); Chile: Calfuco
winter	Niebla	low	B	INB3	Pyropia orbicularis	55.0	71.3	Rosette	Brown	OM216555	100 (KP781589.1); Chile: Calfuco
winter	Niebla	low	B	INB4	Pyropia orbicularis	85.9	60.3	Rosette	Brown	OM216556	100 (KP781589.1); Chile: Calfuco
winter	Niebla	low	B	INB5	Pyropia orbicularis	_	_	_	_	OM216557	100 (KP781589.1); Chile: Calfuco
winter	Niebla	low	C	INC1	Pyropia sp. CHJ	55.9	38.5	Rosette	Brown	OM216097	99.8 (KP781600.1); Chile: Ancud
winter	Niebla	low	C	INC2	Porphyra longissima	151.4	22.1	Lancelolate	Brown	OM215439	100 (KP781644.1); Chile: Pichicuyin
winter	Niebla	low	C	INC3	Pyropia sp. CHJ	105.7	81.5	Rosette	Brown	OM216098	99.8 (KP781600.1); Chile: Ancud
winter	Niebla	low	C	INC4	Pyropia orbicularis	76.1	33.9	Rosette	Brown	OM215815	100 (KP781589.1); Chile: Calfuco
winter	Niebla	low	C	INC5	Pyropia orbicularis	78.5	65.2	Rosette	Brown	OM215816	99.6 (KP781589.1); Chile: Calfuco
winter	Niebla	low	D	IND1	Pyropia sp. CHJ	82.1	58.4	Rosette	Brown	OM216099	100 (KP781683.1); Chile: Los Molinos
winter	Niebla	low	D	IND2	Pyropia sp. CHJ	78.0	64.9	Rosette	Brown	OM216100	100 (KP781600.1); Chile: Ancud
winter	Niebla	low	D	IND3	Pyropia orbicularis	_	_	_	_	OM216558	100 (KP781589.1); Chile: Calfuco
winter	Niebla	low	D	IND4	Pyropia orbicularis	105.1	52.3	Rosette	Brown	OM216559	99.8 (KP781589.1); Chile: Calfuco
winter	Niebla	low	D	IND5	Pyropia sp. CHJ	_	_	_	_	OM216101	99.4 (KP781601.1); Chile: Cucao
winter	Niebla	low	E	INE1	Porphyra longissima	113.5	27.6	Lancelolate	Brown	OM215432	99.8 (KP781644.1); Chile: Pichicuyin
winter	Niebla	low	E	INE2	Pyropia orbicularis	70.8	46.6	Rosette	Brown	OM216560	100 (KP781589.1); Chile: Calfuco
winter	Niebla	low	E	INE3	Pyropia orbicularis	96.2	37.0	Rosette	Brown	OM216561	100 (KP781589.1); Chile: Calfuco
winter	Niebla	low	E	INE4	Pyropia orbicularis	107.1	61.9	Rosette	Brown	OM215817	99.8 (KP781589.1); Chile: Calfuco
winter	Niebla	low	E	INE5	Pyropia orbicularis	131.4	78.8	Rosette	Brown	OM216562	100 (KP781589.1); Chile: Calfuco
winter	Niebla	low	F	INF1	_	_	_	_	_
winter	Niebla	low	F	INF2	Pyropia sp. CHJ	72.4	61.8	Rosette	Brown	OM216102	99.8 (KP781683.1); Chile: Los Molinos
winter	Niebla	low	F	INF3	Pyropia sp. CHJ	72.0	51.2	Rosette	Brown	OM216103	100 (KP781683.1); Chile: Los Molinos
winter	Niebla	low	F	INF4	Pyropia sp. CHH	94.2	55.9	Rosette	Brown	OM215213	100 (KP781676.1); Chile: Niebla
winter	Niebla	low	F	INF5	Pyropia sp. CHJ	70.9	40.5	Rosette	Brown	OM216104	100 (KP781600.1); Chile: Ancud
winter	Niebla	mid	G	ING1	Pyropia sp. CHJ	48.3	38.3	Rosette	Brown	OM216105	100 (KP781600.1); Chile: Ancud
winter	Niebla	mid	G	ING2	Pyropia sp. CHJ	50.8	18.6	Rosette	Brown	OM216106	100 (KP781600.1); Chile: Ancud
winter	Niebla	mid	G	ING3	Pyropia orbicularis	60.0	27.5	Rosette	Brown	OM215788	100 (KP781589.1); Chile: Calfuco
winter	Niebla	mid	G	ING4	_	_	_	_	_
winter	Niebla	mid	G	ING5	Pyropia sp. CHJ	58.5	33.9	Rosette	Brown	OM216107	100 (KP781683.1); Chile: Los Molinos
winter	Niebla	mid	H	INH1	Pyropia sp. CHJ	91.0	21.0	Elongated rosette	Brown	OM216108	100 (KP781683.1); Chile: Los Molinos
winter	Niebla	mid	H	INH2	Pyropia sp. CHJ	91.3	51.4	Elongated rosette	Brown	OM216109	99.8 (KP781600.1); Chile: Ancud
winter	Niebla	mid	H	INH3	Pyropia sp. CHJ	76.2	66.2	Rosette	Brown	OM216110	100 (KP781683.1); Chile: Los Molinos
winter	Niebla	mid	H	INH4	Pyropia sp. CHJ	85.8	54.7	Elongated rosette	Brown	OM216111	100 (KP781683.1); Chile: Los Molinos
winter	Niebla	mid	H	INH5	Pyropia sp. CHJ	85.6	55.9	Elongated rosette	Brown	OM216112	100 (KP781600.1); Chile: Ancud
winter	Niebla	mid	I	INI1	_	_	_	_	_
winter	Niebla	mid	I	INI2	_	_	_	_	_
winter	Niebla	mid	I	INI3	Pyropia sp. CHJ	141.6	56.3	Elongated rosette	Brown	OM216113	100 (KP781600.1); Chile: Ancud
winter	Niebla	mid	I	INI4	Pyropia sp. CHJ	105.8	41.9	Elongated rosette	Brown	OM216114	100 (KP781683.1); Chile: Los Molinos
winter	Niebla	mid	I	INI5	Pyropia sp. CHJ	139.6	16.6	Elongated rosette	Brown	OM216115	99.8 (KP781600.1); Chile: Ancud
winter	Niebla	mid	J	INJ1	Pyropia sp. CHJ	62.5	14.1	Elongated rosette	Brown	OM216116	100 (KP781683.1); Chile: Los Molinos
winter	Niebla	mid	J	INJ2	Pyropia sp. CHJ	90.3	24.6	Elongated rosette	Brown	OM216117	100 (KP781683.1); Chile: Los Molinos
winter	Niebla	mid	J	INJ3	Pyropia sp. CHJ	71.9	25.0	Elongated rosette	Brown	OM216118	100 (KP781683.1); Chile: Los Molinos
winter	Niebla	mid	J	INJ4	Pyropia sp. CHJ	46.4	33.6	Rosette	Brown	OM216119	100 (KP781600.1); Chile: Ancud
winter	Niebla	mid	J	INJ5	_	_	_	_	_
winter	Niebla	mid	K	INK1	Porphyra longissima	162.0	12.8	Lancelolate	Brown	OM215433	100 (KP781644.1); Chile: Pichicuyin
winter	Niebla	mid	K	INK2	Pyropia sp. CHJ	77.5	30.1	Elongated rosette	Brown	OM216120	100 (KP781600.1); Chile: Ancud
winter	Niebla	mid	K	INK3	Pyropia sp. CHJ	121.7	33.5	Elongated rosette	Brown	OM216121	100 (KP781600.1); Chile: Ancud
winter	Niebla	mid	K	INK4	Pyropia sp. CHJ	74.9	17.9	Elongated rosette	Brown	OM216122	99.8 (KP781601.1); Chile: Cucao
winter	Niebla	mid	K	INK5	Pyropia sp. CHJ	75.2	23.5	Elongated rosette	Brown	OM216123	100 (KP781600.1); Chile: Ancud
winter	Niebla	mid	L	INL1	_	_	_	_	_
winter	Niebla	mid	L	INL2	Pyropia sp. CHJ	91.8	50.2	Elongated rosette	Brown	OM216124	100 (KP781600.1); Chile: Ancud
winter	Niebla	mid	L	INL3	Pyropia orbicularis	72.6	49.9	Elongated rosette	Brown	OM216563	100 (KP781589.1); Chile: Calfuco
winter	Niebla	mid	L	INL4	Pyropia sp. CHJ	153.9	50.1	Lancelolate	Brown	OM216125	100 (KP781683.1); Chile: Los Molinos
winter	Niebla	mid	L	INL5	Pyropia sp. CHJ	81.2	35.0	Elongated rosette	Brown	OM216126	100 (KP781683.1); Chile: Los Molinos
winter	Niebla	high	M	INM1	Porphyra mumfordii	76.3	10.8	Lancelolate	Brown	OM215571	99.5 (JN028497.1); Canada: British Columbia, Bamfield, Scotts Bay
winter	Niebla	high	M	INM2	Pyropia sp. CHJ	64.1	32.2	Elongated rosette	Brown	OM216127	100 (KP781683.1); Chile: Los Molinos
winter	Niebla	high	M	INM3	Pyropia sp. CHJ	87.5	37.2	Elongated rosette	Brown	OM216128	100 (KP781683.1); Chile: Los Molinos
winter	Niebla	high	M	INM4	Pyropia sp. CHJ	59.5	29.7	Elongated rosette	Brown	OM216129	100 (KP781683.1); Chile: Los Molinos
winter	Niebla	high	M	INM5	Porphyra mumfordii	86.9	20.6	Elongated rosette	Brown	OM215572	99.5 (JN028497.1); Canada: British Columbia, Bamfield, Scotts Bay
winter	Niebla	high	N	INN1	Porphyra mumfordii	128.2	10.5	Lancelolate	Brown	OM215573	99.5 (JN028497.1); Canada: British Columbia, Bamfield, Scotts Bay
winter	Niebla	high	N	INN2	Porphyra mumfordii	112.6	11.8	Lancelolate	Brown	OM215574	99.5 (JN028497.1); Canada: British Columbia, Bamfield, Scotts Bay
winter	Niebla	high	N	INN3	Porphyra mumfordii	108.1	17.3	Lancelolate	Brown	OM215575	99.5 (JN028497.1); Canada: British Columbia, Bamfield, Scotts Bay
winter	Niebla	high	N	INN4	Porphyra mumfordii	126.3	9.5	Lancelolate	Brown	OM215456	99.0 (KP781642.1); Chile: Cheuque
winter	Niebla	high	N	INN5	Pyropia sp. CHJ	94.3	15.0	Lancelolate	Brown	OM216130	100 (KP781687.1); Chile: Niebla
winter	Niebla	high	O	INO1	Porphyra mumfordii	218.3	9.9	Lancelolate	Brown	OM215576	99.8 (JN028497.1); Canada: British Columbia, Bamfield, Scotts Bay
winter	Niebla	high	O	INO2	Porphyra mumfordii	151.2	7.8	Lancelolate	Brown	OM215577	99.6 (JN028497.1); Canada: British Columbia, Bamfield, Scotts Bay
winter	Niebla	high	O	INO3	Porphyra mumfordii	144.2	10.9	Lancelolate	Brown	OM215455	99.8 (JN028497.1); Canada: British Columbia, Bamfield, Scotts Bay
winter	Niebla	high	O	INO4	Porphyra mumfordii	68.1	8.7	Lancelolate	Brown	OM215578	99.6 (JN028497.1); Canada: British Columbia, Bamfield, Scotts Bay
winter	Niebla	high	O	INO5	Porphyra mumfordii	113.5	12.0	Lancelolate	Brown	OM215579	99.3 (JN028497.1); Canada: British Columbia, Bamfield, Scotts Bay
winter	Niebla	high	P	INP1	Porphyra mumfordii	94.0	6.3	Lancelolate	Brown	OM215580	99.3 (KP781642.1); Chile: Cheuque
winter	Niebla	high	P	INP2	Porphyra mumfordii	79.2	7.0	Lancelolate	Brown	OM215581	99.5 (JN028497.1); Canada: British Columbia, Bamfield, Scotts Bay
winter	Niebla	high	P	INP3	Porphyra mumfordii	95.4	9.7	Lancelolate	Brown	OM215582	99.6 (JN028497.1); Canada: British Columbia, Bamfield, Scotts Bay
winter	Niebla	high	P	INP4	Pyropia sp. CHJ	38.8	33.1	Rosette	Brown	OM216131	100 (KP781683.1); Chile: Los Molinos
winter	Niebla	high	P	INP5	_	_	_	_	_
winter	Niebla	high	Q	INQ1	Porphyra mumfordii	102.8	11.8	Lancelolate	Brown	OM215583	99.6 (JN028497.1); Canada: British Columbia, Bamfield, Scotts Bay
winter	Niebla	high	Q	INQ2	Porphyra mumfordii	181.5	11.0	Lancelolate	Brown	OM215584	99.6 (JN028497.1); Canada: British Columbia, Bamfield, Scotts Bay
winter	Niebla	high	Q	INQ3	Porphyra mumfordii	235.7	9.5	Lancelolate	Brown	OM215585	99.3 (JN028497.1); Canada: British Columbia, Bamfield, Scotts Bay
winter	Niebla	high	Q	INQ4	Pyropia sp. CHJ	48.2	25.5	Rosette	Brown	OM216132	100 (KP781683.1); Chile: Los Molinos
winter	Niebla	high	Q	INQ5	Porphyra mumfordii	197.1	7.5	Lancelolate	Brown	OM215586	99.6 (JN028497.1); Canada: British Columbia, Bamfield, Scotts Bay
winter	Niebla	high	R	INR1	Porphyra mumfordii	78.2	6.4	Lancelolate	Brown	OM215587	99.3 (JN028497.1); Canada: British Columbia, Bamfield, Scotts Bay
winter	Niebla	high	R	INR2	Porphyra mumfordii	140.0	6.0	Lancelolate	Brown	OM215588	99.5 (JN028497.1); Canada: British Columbia, Bamfield, Scotts Bay
winter	Niebla	high	R	INR3	Porphyra mumfordii	95.8	7.0	Lancelolate	Brown	OM215589	99.8 (JN028497.1); Canada: British Columbia, Bamfield, Scotts Bay
winter	Niebla	high	R	INR4	Porphyra mumfordii	82.1	7.5	Lancelolate	Brown	OM215590	99.2 (JN028497.1); Canada: British Columbia, Bamfield, Scotts Bay
winter	Niebla	high	R	INR5	Porphyra mumfordii	110.5	5.2	Lancelolate	Brown	OM215591	99.5 (JN028497.1); Canada: British Columbia, Bamfield, Scotts Bay
winter	Niebla	spray	S	INS1	Porphyra mumfordii	66.3	8.9	Lancelolate	Brown	OM215592	99.6 (JN028497.1); Canada: British Columbia, Bamfield, Scotts Bay
winter	Niebla	spray	S	INS2	Pyropia sp. CHJ	21.9	19.6	Rosette	Brown	OM216133	100 (KP781683.1); Chile: Los Molinos
winter	Niebla	spray	S	INS3	Porphyra mumfordii	48.1	7.7	Lancelolate	Brown	OM215593	99.6 (JN028497.1); Canada: British Columbia, Bamfield, Scotts Bay
winter	Niebla	spray	S	INS4	Porphyra mumfordii	48.1	5.6	Lancelolate	Brown	OM215594	99.6 (JN028497.1); Canada: British Columbia, Bamfield, Scotts Bay
winter	Niebla	spray	S	INS5	_	_	_	_	_
winter	Niebla	spray	T	INT1	Porphyra mumfordii	47.5	5.4	Lancelolate	Brown	OM215595	99.3 (JN028497.1); Canada: British Columbia, Bamfield, Scotts Bay
winter	Niebla	spray	T	INT2	Porphyra mumfordii	50.7	5.0	Lancelolate	Brown	OM215596	99.6 (JN028497.1); Canada: British Columbia, Bamfield, Scotts Bay
winter	Niebla	spray	T	INT3	Porphyra mumfordii	54.5	4.4	Lancelolate	Brown	OM215597	99.6 (JN028497.1); Canada: British Columbia, Bamfield, Scotts Bay
winter	Niebla	spray	T	INT4	Porphyra mumfordii	85.4	4.4	Lancelolate	Brown	OM215598	99.6 (JN028497.1); Canada: British Columbia, Bamfield, Scotts Bay
winter	Niebla	spray	T	INT5	Porphyra mumfordii	76.9	5.6	Lancelolate	Brown	OM215599	99.6 (JN028497.1); Canada: British Columbia, Bamfield, Scotts Bay
winter	Los Liles	low	A	ILA1	Porphyra sp. FIH	59.6	21.3	Elongated rosette	Brown	OM215339	100 (JN028551.1); Chile: Pichicuyin
winter	Los Liles	low	A	ILA2	Pyropia sp. CHJ	41.2	30.1	Elongated rosette	Brown	OM216134	100 (KP781683.1); Chile: Los Molinos
winter	Los Liles	low	A	ILA3	Pyropia sp. CHJ	33.5	16.6	Rosette	Brown	OM216445	100 (KP781662.1); Chile: Cucao
winter	Los Liles	low	A	ILA4	_	_	_	_	_
winter	Los Liles	low	A	ILA5	Pyropia orbicularis	57.7	28.7	Rosette	Brown	OM216564	100 (KP781580.1); Chile: Constitución
winter	Los Liles	low	B	ILB1	Pyropia sp. CHJ	95.9	34.7	Elongated rosette	Brown	OM216135	100 (KP781683.1); Chile: Los Molinos
winter	Los Liles	low	B	ILB2	_	_	_	_	_
winter	Los Liles	low	B	ILB3	Pyropia orbicularis	52.7	15.4	Elongated rosette	Brown	short	95.1 (KP781685.1); Chile: Playa Rosada
winter	Los Liles	low	B	ILB4	Pyropia saldanhae	40.8	14.8	Elongated rosette	Brown	OM141383	98.2 (KY814935.1); South Africa
winter	Los Liles	low	B	ILB5	Pyropia sp. CHJ	61.0	11.6	Elongated rosette	Brown	OM216136	100 (KP781687.1); Chile: Niebla
winter	Los Liles	low	C	ILC1	Pyropia sp. CHJ	111.9	44.7	Elongated rosette	Brown	OM216137	100 (KP781683.1); Chile: Los Molinos
winter	Los Liles	low	C	ILC2	Pyropia sp. CHJ	54.9	19.3	Elongated rosette	Brown	OM216138	100 (KP781600.1); Chile: Ancud
winter	Los Liles	low	C	ILC3	Pyropia sp. CHJ	46.4	15.8	Elongated rosette	Brown	OM216139	100 (KP781683.1); Chile: Los Molinos
winter	Los Liles	low	C	ILC4	Pyropia sp. CHJ	41.2	13.1	Elongated rosette	Brown	OM216140	100 (KP781683.1); Chile: Los Molinos
winter	Los Liles	low	C	ILC5	Pyropia sp. CHJ	27.5	11.4	Rosette	Brown	OM216141	100 (KP781683.1); Chile: Los Molinos
winter	Los Liles	low	D	ILD1	Pyropia sp. CHJ	81.9	8.8	Lancelolate	Brown	OM216142	100 (KP781683.1); Chile: Los Molinos
winter	Los Liles	low	D	ILD2	Pyropia sp. CHJ	50.8	34.4	Rosette	Brown	OM216143	100 (KP781683.1); Chile: Los Molinos
winter	Los Liles	low	D	ILD3	Porphyra longissima	63.8	7.2	Lancelolate	Brown	OM215434	100 (KP781644.1); Chile: Pichicuyin
winter	Los Liles	low	D	ILD4	_	_	_	_	_
winter	Los Liles	low	D	ILD5	Porphyra longissima	69.0	12.0	Lancelolate	Brown	OM215435	100 (KP781644.1); Chile: Pichicuyin
winter	Los Liles	low	E	ILE1	Pyropia orbicularis	91.0	42.8	Elongated rosette	Brown	OM216565	99.6 (KP781580.1); Chile: Constitucion
winter	Los Liles	low	E	ILE2	_	_	_	_	_
winter	Los Liles	low	E	ILE3	Pyropia orbicularis	55.1	15.2	Rosette	Brown	OM216566	100 ( KP781580.1); Chile: Constitucion
winter	Los Liles	low	E	ILE4	Pyropia sp. CHJ	59.1	34.4	Elongated rosette	Brown	OM216144	100 (KP781683.1); Chile: Los Molinos
winter	Los Liles	low	E	ILE5	_	_	_	_	_
winter	Los Liles	low	F	ILF1	Pyropia sp. CHJ	56.0	18.7	Elongated rosette	Brown	OM216145	100 (KP781683.1); Chile: Los Molinos
winter	Los Liles	low	F	ILF2	Pyropia sp. CHJ	54.8	29.7	Elongated rosette	Brown	short	100 (KP781687.1); Chile: Niebla
winter	Los Liles	low	F	ILF3	Pyropia sp. CHJ	17.5	14.4	Rosette	Brown	OM216146	100 (KP781683.1); Chile: Los Molinos
winter	Los Liles	low	F	ILF4	Pyropia sp. CHJ	18.4	12.9	Rosette	Brown	OM216147	100 (KP781683.1); Chile: Los Molinos
winter	Los Liles	low	F	ILF5	Pyropia sp. CHJ	96.1	29.7	Elongated rosette	Brown	OM216148	99.6 (KP781600.1); Chile: Ancud
winter	Los Liles	mid	G	ILG1	Pyropia sp. CHJ	32.6	5.9	Lancelolate	Brown	OM216149	100 (KP781600.1); Chile: Ancud
winter	Los Liles	mid	G	ILG2	Porphyra mumfordii	42.4	2.6	Lancelolate	Brown	OM215600	99.3 (JN028497.1); Canada: British Columbia, Bamfield, Scotts Bay
winter	Los Liles	mid	G	ILG3	Porphyra mumfordii	60.6	3.8	Lancelolate	Brown	OM215601	99.5 (JN028497.1); Canada: British Columbia, Bamfield, Scotts Bay
winter	Los Liles	mid	G	ILG4	_	_	_	_	_
winter	Los Liles	mid	G	ILG5	Pyropia sp. CHJ	37.0	5.7	Lancelolate	Greenish brown	OM216150	100 (KP781683.1); Chile: Los Molinos
winter	Los Liles	mid	H	ILH1	Porphyra mumfordii	29.7	26.7	Rosette	Brown	short	98.5 (KP781642.1); Chile: Cheuque
winter	Los Liles	mid	H	ILH2	Porphyra mumfordii	58.1	18.4	Elongated rosette	Brown	OM215602	99.0 (JN028497.1); Canada: British Columbia, Bamfield, Scotts Bay
winter	Los Liles	mid	H	ILH3	Pyropia sp. CHJ	56.6	20.2	Elongated rosette	Brown	OM216151	100 (KP781683.1); Chile: Los Molinos
winter	Los Liles	mid	H	ILH4	Porphyra sp. FIH	83.3	16.5	Lancelolate	Brown	OM215325	99.8 (KP781641.1); Chile: Cheuque
winter	Los Liles	mid	H	ILH5	Porphyra sp. FIH	108.7	18.0	Lancelolate	Brown	OM215326	99.8 (KP781641.1); Chile: Cheuque
winter	Los Liles	mid	I	ILI1	_	_	_	_	_
winter	Los Liles	mid	I	ILI2	Pyropia sp. CHJ	61.9	33.6	Elongated rosette	Brown	OM216152	100 (KP781600.1); Chile: Ancud
winter	Los Liles	mid	I	ILI3	Pyropia sp. CHJ	26.2	21.4	Rosette	Brown	OM216153	100 (KP781600.1); Chile: Ancud
winter	Los Liles	mid	I	ILI4	Pyropia sp. CHJ	63.3	15.1	Elongated rosette	Brown	short	98.5 (KP781687.1); Chile: Niebla
winter	Los Liles	mid	I	ILI5	Pyropia sp. CHJ	78.6	26.8	Elongated rosette	Brown	OM216154	100 (KP781683.1); Chile: Los Molinos
winter	Los Liles	mid	J	ILJ1	Pyropia sp. CHJ	32.9	10.8	Elongated rosette	Brown	OM216155	100 (KP781600.1); Chile: Ancud
winter	Los Liles	mid	J	ILJ2	Pyropia sp. CHJ	33.2	7.2	Lancelolate	Brown	OM216156	100 (KP781683.1); Chile: Los Molinos
winter	Los Liles	mid	J	ILJ3	Pyropia sp. CHJ	_	_	_	_	OM216157	100 (KP781683.1); Chile: Los Molinos
winter	Los Liles	mid	J	ILJ4	Pyropia sp. CHJ	30.4	14.6	Rosette	Brown	OM216158	99.8 (KP781600.1); Chile: Ancud
winter	Los Liles	mid	J	ILJ5	_	_	_	_	_
winter	Los Liles	mid	K	ILK1	Porphyra mumfordii	32.5	30.1	Rosette	Brown	OM215603	99.0 (JN028497.1); Canada: British Columbia, Bamfield, Scotts Bay
winter	Los Liles	mid	K	ILK2	Porphyra mumfordii	30.7	20.6	Rosette	Brown	OM215451	99.0 (JN028497.1); Canada: British Columbia, Bamfield, Scotts Bay
winter	Los Liles	mid	K	ILK3	Porphyra mumfordii	30.4	16.8	Rosette	Brown	OM215604	98.9 (JN028497.1); Canada: British Columbia, Bamfield, Scotts Bay
winter	Los Liles	mid	K	ILK4	Porphyra mumfordii	26.1	21.1	Rosette	Brown	OM215605	99.0 (JN028497.1); Canada: British Columbia, Bamfield, Scotts Bay
winter	Los Liles	mid	K	ILK5	Porphyra mumfordii	38.6	38.3	Rosette	Brown	OM215606	99.0 (JN028497.1); Canada: British Columbia, Bamfield, Scotts Bay
winter	Los Liles	mid	L	ILL1	Pyropia sp. CHJ	162.6	12.4	Lancelolate	Brown	OM216159	99.8 (KP781683.1); Chile: Los Molinos
winter	Los Liles	mid	L	ILL2	Pyropia sp. CHJ	93.5	13.4	Lancelolate	Brown	OM216160	99.8 (KP781601.1); Chile: Cucao
winter	Los Liles	mid	L	ILL3	Pyropia sp. CHJ	61.6	28.5	Elongated rosette	Brown	OM216161	100 (KP781600.1); Chile: Ancud
winter	Los Liles	mid	L	ILL4	Pyropia sp. CHJ	43.4	13.3	Elongated rosette	Brown	OM216162	100 (KP781600.1); Chile: Ancud
winter	Los Liles	mid	L	ILL5	Pyropia sp. CHJ	46.0	14.9	Elongated rosette	Brown	OM216163	100 (KP781600.1); Chile: Ancud
winter	Los Liles	high	M	ILM1	Pyropia sp. CHJ	19.7	14.7	Rosette	Brown	OM216164	100 (KP781600.1); Chile: Ancud
winter	Los Liles	high	M	ILM2	Pyropia sp. CHJ	32.2	30.3	Rosette	Brown	OM216165	100 (KP781683.1); Chile: Los Molinos
winter	Los Liles	high	M	ILM3	Pyropia orbicularis	22.1	10.4	Rosette	Brown	OM216567	100 ( KP781580.1); Chile: Constitucion
winter	Los Liles	high	M	ILM4	Pyropia sp. CHJ	25.3	16.7	Rosette	Brown	OM216166	99.8 (KP781600.1); Chile: Ancud
winter	Los Liles	high	M	ILM5	Pyropia sp. CHJ	18.3	13.8	Rosette	Brown	OM216167	99.8 (KP781601.1); Chile: Cucao
winter	Los Liles	high	N	ILN1	Pyropia sp. CHJ	40.4	19.5	Elongated rosette	Brown	OM216168	100 (KP781683.1); Chile: Los Molinos
winter	Los Liles	high	N	ILN2	Pyropia sp. CHJ	40.5	14.0	Elongated rosette	Brown	OM216169	100 (KP781600.1); Chile: Ancud
winter	Los Liles	high	N	ILN3	_	_	_	_	_
winter	Los Liles	high	N	ILN4	Pyropia sp. CHJ	24.5	6.3	Elongated rosette	Brown	OM216170	100 (KP781683.1); Chile: Los Molinos
winter	Los Liles	high	N	ILN5	Pyropia sp. CHJ	24.0	7.5	Elongated rosette	Brown	OM216171	100 (KP781683.1); Chile: Los Molinos
winter	Los Liles	high	O	ILO1	Porphyra longissima	30.5	7.0	Lancelolate	Brown	OM215436	100 (KP781644.1); Chile: Pichicuyin
winter	Los Liles	high	O	ILO2	Pyropia sp. CHJ	52.6	19.9	Elongated rosette	Brown	OM216172	100 (KP781687.1); Chile: Niebla
winter	Los Liles	high	O	ILO3	Porphyra sp. FIH	55.7	15.1	Elongated rosette	Brown	OM215340	99.8 (JN028551.1); Chile: Pichicuyin
winter	Los Liles	high	O	ILO4	_	_	_	_	_
winter	Los Liles	high	O	ILO5	Pyropia sp. CHJ	39.7	9.7	Elongated rosette	Brown	OM216173	100 (KP781683.1); Chile: Los Molinos
winter	Los Liles	high	P	ILP1	Pyropia sp. CHJ	62.3	17.2	Rosette	Brown	OM216174	100 (KP781600.1); Chile: Ancud
winter	Los Liles	high	P	ILP2	Porphyra mumfordii	30.5	18.0	Elongated rosette	Brown	OM215450	99.0 (JN028497.1); Canada: British Columbia, Bamfield, Scotts Bay
winter	Los Liles	high	P	ILP3	Porphyra longissima	46.0	5.8	Lancelolate	Brown	short	100 (KP781644.1); Chile: Pichicuyin
winter	Los Liles	high	P	ILP4	Porphyra longissima	43.9	5.3	Lancelolate	Brown	OM215443	99.6 (KP781644.1); Chile: Pichicuyin
winter	Los Liles	high	P	ILP5	Pyropia sp. CHJ	107.1	28.3	Elongated rosette	Brown	OM216175	99.8 (KP781601.1); Chile: Cucao
winter	Los Liles	high	Q	ILQ1	Pyropia sp. CHJ	37.9	32.2	Rosette	Brown	OM216176	100 (KP781600.1); Chile: Ancud
winter	Los Liles	high	Q	ILQ2	Pyropia sp. CHJ	106.1	16.6	Elongated rosette	Brown	OM216177	100 (KP781687.1); Chile: Niebla
winter	Los Liles	high	Q	ILQ3	_	_	_	_	_
winter	Los Liles	high	Q	ILQ4	Porphyra longissima	140.6	7.8	Lancelolate	Brown	OM215437	99.8 (KP781644.1); Chile: Pichicuyin
winter	Los Liles	high	Q	ILQ5	Porphyra longissima	88.4	6.4	Lancelolate	Brown	OM215438	99.8 (KP781644.1); Chile: Pichicuyin
winter	Los Liles	high	R	ILR1	Porphyra mumfordii	53.4	30.9	Rosette	Brown		99.6 (KP781642.1); Chile: Cheuque
winter	Los Liles	high	R	ILR2	Porphyra mumfordii	54.9	12.5	Elongated rosette	Brown	OM215607	99.5 (JN028497.1); Canada: British Columbia, Bamfield, Scotts Bay
winter	Los Liles	high	R	ILR3	_	_	_	_	_
winter	Los Liles	high	R	ILR4	Porphyra mumfordii	111.9	39.9	Elongated rosette	Brown	OM215608	99.0 (JN028497.1); Canada: British Columbia, Bamfield, Scotts Bay
winter	Los Liles	high	R	ILR5	Porphyra mumfordii	70.3	37.8	Rosette	Brown	OM215457	98.5 (KP781642.1); Chile: Cheuque
winter	Los Liles	spray	S	ILS1	Porphyra mumfordii	34.3	10.2	Elongated rosette	Brown	OM215609	99.6 (JN028497.1); Canada: British Columbia, Bamfield, Scotts Bay
winter	Los Liles	spray	S	ILS2	_	_	_	_	_
winter	Los Liles	spray	S	ILS3	Pyropia sp. CHJ	13.4	11.1	Rosette	Brown	OM216178	100 (KP781600.1); Chile: Ancud
winter	Los Liles	spray	S	ILS4	Pyropia sp. CHJ	16.1	11.2	Rosette	Brown	OM216436	99.8 (KP781683.1); Chile: Los Molinos
winter	Los Liles	spray	S	ILS5	_	_	_	_	_
winter	Los Liles	spray	T	ILT1	Pyropia sp. CHJ	20.1	11.7	Rosette	Brown	OM216179	99.8 (KP781683.1); Chile: Los Molinos
winter	Los Liles	spray	T	ILT2	_	_	_	_	_
winter	Los Liles	spray	T	ILT3	Pyropia sp. CHJ	17.6	9.5	Rosette	Brown	short	100 (KP781687.1); Chile: Niebla
winter	Los Liles	spray	T	ILT4	Pyropia sp. CHJ	26.0	6.8	Elongated rosette	Brown	OM216180	100 (KP781683.1); Chile: Los Molinos
winter	Los Liles	spray	T	ILT5	Pyropia sp. CHJ	22.7	7.0	Elongated rosette	Brown	OM216181	100 (KP781600.1); Chile: Ancud
winter	San Carlos	low	A	ICA1	Pyropia sp. CHJ	78.7	60.3	Rosette	Brown	OM216182	100 (KP781683.1); Chile: Los Molinos
winter	San Carlos	low	A	ICA2	Pyropia sp. CHJ	72.3	44.5	Rosette	Brown	OM216183	99.6 (KP781683.1); Chile: Los Molinos
winter	San Carlos	low	A	ICA3	Pyropia sp. CHJ	80.1	36.7	Elongated rosette	Brown	OM216184	100 (KP781683.1); Chile: Los Molinos
winter	San Carlos	low	A	ICA4	Pyropia sp. CHJ	54.4	33.0	Rosette	Brown	OM216185	100 (KP781683.1); Chile: Los Molinos
winter	San Carlos	low	A	ICA5	Pyropia sp. CHJ	60.0	21.6	Elongated rosette	Brown	OM216186	100 (KP781683.1); Chile: Los Molinos
winter	San Carlos	low	B	ICB1	Pyropia sp. CHJ	72.3	59.4	Rosette	Brown	OM216187	100 (KP781683.1); Chile: Los Molinos
winter	San Carlos	low	B	ICB2	Pyropia sp. CHJ	57.7	38.1	Rosette	Brown	OM216188	100 (KP781683.1); Chile: Los Molinos
winter	San Carlos	low	B	ICB3	Pyropia sp. CHJ	40.6	26.3	Rosette	Brown	OM216189	99.6 (KP781683.1); Chile: Los Molinos
winter	San Carlos	low	B	ICB4	Pyropia orbicularis	83.5	38.8	Elongated rosette	Brown	OM216568	100 (KP781589.1); Chile: Calfuco
winter	San Carlos	low	B	ICB5	Pyropia sp. CHJ	111.0	56.8	Elongated rosette	Brown	OM216190	100 (KP781600.1); Chile: Ancud
winter	San Carlos	low	C	ICC1	Pyropia sp. CHJ	104.6	36.2	Elongated rosette	Brown	OM216191	99.6 (KP781683.1); Chile: Los Molinos
winter	San Carlos	low	C	ICC2	Pyropia sp. CHJ	106.3	31.3	Elongated rosette	Brown	OM216192	100 (KP781683.1); Chile: Los Molinos
winter	San Carlos	low	C	ICC3	Pyropia sp. CHJ	53.8	33.2	Rosette	Brown	OM216193	100 (KP781683.1); Chile: Los Molinos
winter	San Carlos	low	C	ICC4	Pyropia sp. CHJ	57.1	46.9	Rosette	Brown	OM216194	100 (KP781683.1); Chile: Los Molinos
winter	San Carlos	low	C	ICC5	Pyropia sp. CHJ	38.7	22.1	Rosette	Brown	OM216195	99.4 (KP781601.1); Chile: Cucao
winter	San Carlos	low	D	ICD1	Pyropia sp. CHJ	90.6	52.9	Elongated rosette	Brown	OM216196	100 (KP781683.1); Chile: Los Molinos
winter	San Carlos	low	D	ICD2	Pyropia sp. CHJ	49.1	38.3	Rosette	Brown	OM216197	99.8 (KP781683.1); Chile: Los Molinos
winter	San Carlos	low	D	ICD3	Pyropia sp. CHJ	67.0	47.3	Rosette	Brown	OM216198	100 (KP781683.1); Chile: Los Molinos
winter	San Carlos	low	D	ICD4	Pyropia sp. CHJ	32.4	19.2	Rosette	Brown	OM216199	100 (KP781683.1); Chile: Los Molinos
winter	San Carlos	low	D	ICD5	Pyropia sp. CHJ	29.4	8.9	Elongated rosette	Brown	OM216200	100 (KP781600.1); Chile: Ancud
winter	San Carlos	low	E	ICE1	_	_	_	_	_
winter	San Carlos	low	E	ICE2	_	_	_	_	_
winter	San Carlos	low	E	ICE3	Pyropia orbicularis	45.0	17.1	Elongated rosette	Brown	OM216569	100 (KP781589.1); Chile: Calfuco
winter	San Carlos	low	E	ICE4	_	_	_	_	_
winter	San Carlos	low	E	ICE5	Porphyra mumfordii	36.7	25.0	Elongated rosette	Brown	OM215610	99.6 (JN028497.1); Canada: British Columbia, Bamfield, Scotts Bay
winter	San Carlos	low	F	ICF1	Pyropia sp. CHJ	51.7	28.5	Elongated rosette	Brown	OM216437	99.1 (KP781601.1); Chile: Cucao
winter	San Carlos	low	F	ICF2	Porphyra mumfordii	22.1	11.3	Rosette	Brown	OM215611	99.6 (JN028497.1); Canada: British Columbia, Bamfield, Scotts Bay
winter	San Carlos	low	F	ICF3	Porphyra mumfordii	23.9	12.7	Rosette	Brown	OM215612	99.8 (JN028497.1); Canada: British Columbia, Bamfield, Scotts Bay
winter	San Carlos	low	F	ICF4	Porphyra mumfordii	33.3	16.4	Elongated rosette	Brown	OM215613	99.8 (JN028497.1); Canada: British Columbia, Bamfield, Scotts Bay
winter	San Carlos	low	F	ICF5	Porphyra mumfordii	20.1	16.4	Rosette	Brown	OM215614	99.8 (JN028497.1); Canada: British Columbia, Bamfield, Scotts Bay
winter	San Carlos	mid	G	ICG1	Pyropia sp. CHJ	60.8	42.5	Rosette	Brown	OM216201	99.6 (KP781683.1); Chile: Los Molinos
winter	San Carlos	mid	G	ICG2	Pyropia sp. CHJ	55.5	25.4	Rosette	Brown	OM216202	99.6 (KP781683.1); Chile: Los Molinos
winter	San Carlos	mid	G	ICG3	Pyropia sp. CHJ	75.3	67.8	Elongated rosette	Brown	OM216203	100 (KP781683.1); Chile: Los Molinos
winter	San Carlos	mid	G	ICG4	Pyropia sp. CHJ	_	_	_	_	OM216204	100 (KP781683.1); Chile: Los Molinos
winter	San Carlos	mid	G	ICG5	Pyropia sp. CHJ	50.3	25.3	Rosette	Brown	OM216205	100 (KP781683.1); Chile: Los Molinos
winter	San Carlos	mid	H	ICH1	Pyropia sp. CHJ	_	_	_	_	OM216206	99.6 (KP781683.1); Chile: Los Molinos
winter	San Carlos	mid	H	ICH2	Pyropia sp. CHJ	97.7	76.6	Rosette	Brown	OM216207	99.8 (KP781601.1); Chile: Cucao
winter	San Carlos	mid	H	ICH3	Pyropia sp. CHJ	_	_	_	_	OM216208	100 (KP781683.1); Chile: Los Molinos
winter	San Carlos	mid	H	ICH4	Pyropia sp. CHJ	38.2	19.3	Elongated rosette	Brown	OM216209	99.8 (KP781600.1); Chile: Ancud
winter	San Carlos	mid	H	ICH5	Pyropia sp. CHJ	40.3	21.7	Elongated rosette	Brown	OM216210	99.8 (KP781683.1); Chile: Los Molinos
winter	San Carlos	mid	I	ICI1	Pyropia sp. CHJ	55.5	25.2	Rosette	Brown	OM216211	100 (KP781683.1); Chile: Los Molinos
winter	San Carlos	mid	I	ICI2	Pyropia sp. CHJ	69.3	53.5	Rosette	Brown	OM216212	100 (KP781683.1); Chile: Los Molinos
winter	San Carlos	mid	I	ICI3	Pyropia sp. CHJ	_	_	_	_	OM216213	100 (KP781683.1); Chile: Los Molinos
winter	San Carlos	mid	I	ICI4	Pyropia sp. CHJ	86.5	41.1	Elongated rosette	Brown	OM216214	100 (KP781683.1); Chile: Los Molinos
winter	San Carlos	mid	I	ICI5	Pyropia sp. CHJ	_	_	_	_	OM216411	99.3 (KP781601.1); Chile: Cucao
winter	San Carlos	mid	J	ICJ1	Porphyra mumfordii	27.5	3.4	Lancelolate	Brown	OM215615	99.8 (JN028497.1); Canada: British Columbia, Bamfield, Scotts Bay
winter	San Carlos	mid	J	ICJ2	Porphyra mumfordii	23.2	5.9	Elongated rosette	Brown	OM215616	99.3 (KP781642.1); Chile: Cheuque
winter	San Carlos	mid	J	ICJ3	Porphyra mumfordii	46.0	28.7	Rosette	Brown	OM215617	99.8 (KP781642.1); Chile: Cheuque
winter	San Carlos	mid	J	ICJ4	Pyropia sp. CHJ	63.8	12.0	Elongated rosette	Brown	OM216215	100 (KP781683.1); Chile: Los Molinos
winter	San Carlos	mid	J	ICJ5	Porphyra mumfordii	49.6	6.6	Lancelolate	Brown	OM215618	99.3 (JN028497.1); Canada: British Columbia, Bamfield, Scotts Bay
winter	San Carlos	mid	K	ICK1	Pyropia sp. CHJ	_	_	_	_	OM216216	100 (KP781683.1); Chile: Los Molinos
winter	San Carlos	mid	K	ICK2	Pyropia sp. CHJ	_	_	_	_	OM216217	100 (KP781683.1); Chile: Los Molinos
winter	San Carlos	mid	K	ICK3	Pyropia sp. CHJ	_	_	_	_	OM216218	99.6 (KP781683.1); Chile: Los Molinos
winter	San Carlos	mid	K	ICK4	Pyropia sp. CHJ	_	_	_	_	OM216219	100 (KP781683.1); Chile: Los Molinos
winter	San Carlos	mid	K	ICK5	_	_	_	_	_
winter	San Carlos	mid	L	ICL1	Pyropia sp. CHJ	75.0	39.6	Rosette	Brown	OM216220	100 (KP781683.1); Chile: Los Molinos
winter	San Carlos	mid	L	ICL2	Pyropia sp. CHJ	53.9	44.0	Rosette	Brown	OM216221	100 (KP781683.1); Chile: Los Molinos
winter	San Carlos	mid	L	ICL3	Pyropia sp. CHJ	57.2	30.2	Elongated rosette	Brown	OM216222	100 (KP781683.1); Chile: Los Molinos
winter	San Carlos	mid	L	ICL4	Porphyra mumfordii	38.9	8.0	Lancelolate	Brown	OM215619	99.6 (JN028497.1); Canada: British Columbia, Bamfield, Scotts Bay
winter	San Carlos	mid	L	ICL5	Pyropia sp. CHJ	27.1	17.5	Elongated rosette	Brown	OM216223	100 (KP781683.1); Chile: Los Molinos
winter	San Carlos	high	M	ICM1	Pyropia sp. CHJ	_	_	_	_	OM216224	100 (KP781683.1); Chile: Los Molinos
winter	San Carlos	high	M	ICM2	Porphyra mumfordii	_	_	_	_	short	99.6 (KP781651.1); Chile: Hueihue
winter	San Carlos	high	M	ICM3	Porphyra mumfordii	_	_	_	_	OM215620	99.5 (JN028497.1); Canada: British Columbia, Bamfield, Scotts Bay
winter	San Carlos	high	M	ICM4	Porphyra mumfordii	_	_	_	_	OM215621	99.6 (JN028497.1); Canada: British Columbia, Bamfield, Scotts Bay
winter	San Carlos	high	M	ICM5	Pyropia sp. CHJ	_	_	_	_	OM216225	100 (KP781683.1); Chile: Los Molinos
winter	San Carlos	high	N	ICN1	Porphyra mumfordii	39.8	6.4	Lancelolate	Brown	OM215622	99.6 (JN028497.1); Canada: British Columbia, Bamfield, Scotts Bay
winter	San Carlos	high	N	ICN2	Porphyra mumfordii	47.4	7.4	Lancelolate	Brown	OM215623	99.6 (JN028497.1); Canada: British Columbia, Bamfield, Scotts Bay
winter	San Carlos	high	N	ICN3	Porphyra sp. FIH	84.9	12.8	Elongated rosette	Brown	OM215343	99.8 (JN028551.1); Chile: Pichicuyin
winter	San Carlos	high	N	ICN4	Porphyra mumfordii	42.2	6.7	Lancelolate	Brown	OM215624	99.3 (JN028497.1); Canada: British Columbia, Bamfield, Scotts Bay
winter	San Carlos	high	N	ICN5	Porphyra sp. FIH	63.8	54.4	Rosette	Brown	OM215351	99.8 (KP781641.1); Chile: Cheuque
winter	San Carlos	high	O	ICO1	Pyropia sp. CHJ	68.1	20.2	Elongated rosette	Brown	OM216226	100 (KP781683.1); Chile: Los Molinos
winter	San Carlos	high	O	ICO2	Porphyra mumfordii	71.9	10.3	Lancelolate	Brown	OM215625	99.3 (JN028497.1); Canada: British Columbia, Bamfield, Scotts Bay
winter	San Carlos	high	O	ICO3	Porphyra mumfordii	32.1	6.3	Lancelolate	Brown	OM215626	99.5 (JN028497.1); Canada: British Columbia, Bamfield, Scotts Bay
winter	San Carlos	high	O	ICO4	Pyropia sp. CHJ	44.1	12.4	Elongated rosette	Brown	OM216227	100 (KP781683.1); Chile: Los Molinos
winter	San Carlos	high	O	ICO5	Porphyra mumfordii	42.8	8.1	Lancelolate	Brown	OM215627	99.5 (JN028497.1); Canada: British Columbia, Bamfield, Scotts Bay
winter	San Carlos	high	P	ICP1	Pyropia sp. CHJ	158.8	31.6	Elongated rosette	Brown	OM216228	99.8 (KP781601.1); Chile: Cucao
winter	San Carlos	high	P	ICP2	Pyropia sp. CHJ	83.5	34.9	Elongated rosette	Brown	OM216229	99.6 (KP781683.1); Chile: Los Molinos
winter	San Carlos	high	P	ICP3	Porphyra mumfordii	36.1	15.6	Elongated rosette	Brown	OM215628	100 (JN028497.1); Canada: British Columbia, Bamfield, Scotts Bay
winter	San Carlos	high	P	ICP4	Pyropia sp. CHJ	68.5	18.2	Elongated rosette	Brown	OM216230	100 (KP781683.1); Chile: Los Molinos
winter	San Carlos	high	P	ICP5	Porphyra mumfordii	_	_	_	_	OM215629	99.5 (JN028497.1); Canada: British Columbia, Bamfield, Scotts Bay
winter	San Carlos	high	Q	ICQ1	Pyropia sp. CHJ	96.7	41.8	Elongated rosette	Brown	OM216231	99.8 (KP781600.1); Chile: Ancud
winter	San Carlos	high	Q	ICQ2	Porphyra mumfordii	83.4	16.1	Lancelolate	Brown	OM215630	99.8 (JN028497.1); Canada: British Columbia, Bamfield, Scotts Bay
winter	San Carlos	high	Q	ICQ3	Porphyra mumfordii	43.5	21.7	Elongated rosette	Brown	OM215631	99.8 (KP781642.1); Chile: Cheuque
winter	San Carlos	high	Q	ICQ4	Porphyra sp. FIH	76.1	10.7	Lancelolate	Brown	OM215344	99.8 (KP781641.1); Chile: Cheuque
winter	San Carlos	high	Q	ICQ5	Porphyra mumfordii	_	_	_	_	OM215632	99.8 (JN028497.1); Canada: British Columbia, Bamfield, Scotts Bay
winter	San Carlos	high	R	ICR1	Pyropia sp. CHJ	96.5	40.9	Elongated rosette	Brown	OM216232	100 (KP781600.1); Chile: Ancud
winter	San Carlos	high	R	ICR2	Porphyra mumfordii	66.3	32.2	Elongated rosette	Brown	OM215633	99.8 (JN028497.1); Canada: British Columbia, Bamfield, Scotts Bay
winter	San Carlos	high	R	ICR3	Porphyra mumfordii	61.3	9.4	Lancelolate	Brown	OM215634	99.6 (JN028497.1); Canada: British Columbia, Bamfield, Scotts Bay
winter	San Carlos	high	R	ICR4	Pyropia sp. CHJ	60.8	41.7	Rosette	Brown	OM216233	99.6 (KP781683.1); Chile: Los Molinos
winter	San Carlos	high	R	ICR5	Pyropia sp. CHJ	73.5	16.2	Elongated rosette	Brown	OM216234	99.6 (KP781683.1); Chile: Los Molinos
winter	San Carlos	spray	S	ICS1	Porphyra mumfordii	21.9	4.3	Lancelolate	Brown	OM215636	99.3 (JN028497.1); Canada: British Columbia, Bamfield, Scotts Bay
winter	San Carlos	spray	S	ICS2	Porphyra mumfordii	69.0	6.0	Lancelolate	Brown	OM215635	99.6 (JN028497.1); Canada: British Columbia, Bamfield, Scotts Bay
winter	San Carlos	spray	S	ICS3	Porphyra sp. FIH	19.5	5.3	Lancelolate	Brown	OM215345	99.8 (KP781641.1); Chile: Cheuque
winter	San Carlos	spray	S	ICS4	Porphyra mumfordii	50.8	4.5	Lancelolate	Brown	OM215637	99.5 (JN028497.1); Canada: British Columbia, Bamfield, Scotts Bay
winter	San Carlos	spray	S	ICS5	Porphyra mumfordii	35.0	5.2	Lancelolate	Brown	OM215638	99.8 (JN028497.1); Canada: British Columbia, Bamfield, Scotts Bay
winter	San Carlos	spray	T	ICT1	Porphyra sp. FIH	41.8	11.2	Elongated rosette	Brown	OM215352	100 (JN028551.1); Chile: Pichicuyin
winter	San Carlos	spray	T	ICT2	Porphyra sp. FIH	54.2	26.8	Elongated rosette	Brown	OM215346	99.8 (KP781596.1); Chile: Metri
winter	San Carlos	spray	T	ICT3	Porphyra sp. FIH	24.3	16.2	Rosette	Brown	OM215347	99.8 (JN028551.1); Chile: Pichicuyin
winter	San Carlos	spray	T	ICT4	Porphyra sp. FIH	104.8	15.6	Elongated rosette	Brown	OM215348	99.6 (KP781641.1); Chile: Cheuque
winter	San Carlos	spray	T	ICT5	_	_	_	_	_
spring	Pilolcura	low	A	PPA1	_	_	_	_	_
spring	Pilolcura	low	A	PPA2	_	_	_	_	_
spring	Pilolcura	low	A	PPA3	_	_	_	_	_
spring	Pilolcura	low	A	PPA4	_	_	_	_	_
spring	Pilolcura	low	A	PPA5	_	_	_	_	_
spring	Pilolcura	low	B	PPB1	Pyropia orbicularis	108.2	72.4	Rosette	Brown	OM216570	100 (KP781580.1); Chile: Constitución
spring	Pilolcura	low	B	PPB2	Pyropia orbicularis	112.5	83.1	Rosette	Brown	OM216571	100 (KP781580.1); Chile: Constitución
spring	Pilolcura	low	B	PPB3	Pyropia orbicularis	81.5	56.9	Rosette	Brown	OM215809	100 (KP781580.1); Chile: Constitución
spring	Pilolcura	low	B	PPB4	Pyropia orbicularis	98.3	87.3	Rosette	Brown	OM216572	100 (KP781580.1); Chile: Constitución
spring	Pilolcura	low	B	PPB5	Pyropia orbicularis	_	_	_	_	OM215868	99.8 (KP781580.1); Chile: Constitución
spring	Pilolcura	low	C	PPC1	Pyropia orbicularis	111.2	52.5	Elongated rosette	Brown	OM216573	100 (KP781580.1); Chile: Constitución
spring	Pilolcura	low	C	PPC2	Pyropia orbicularis	103.2	39.3	Elongated rosette	Brown	OM216574	100 (KP781580.1); Chile: Constitución
spring	Pilolcura	low	C	PPC3	Pyropia orbicularis	88.9	60.9	Rosette	Brown	OM216575	100 (KP781580.1); Chile: Constitución
spring	Pilolcura	low	C	PPC4	Pyropia orbicularis	107.5	99.1	Elongated rosette	Brown	OM215818	100 (KP781580.1); Chile: Constitución
spring	Pilolcura	low	C	PPC5	Pyropia orbicularis	114.8	59.1	Elongated rosette	Brown	OM216576	99.8 (KP781580.1); Chile: Constitución
spring	Pilolcura	low	D	PPD1	Pyropia sp. CHH	71.2	53.1	Rosette	Brown	OM215214	100 (KP781676.1); Chile: Niebla
spring	Pilolcura	low	D	PPD2	Pyropia orbicularis	70.8	39.1	Rosette	Brown	OM216577	99.8 (KP781580.1); Chile: Constitución
spring	Pilolcura	low	D	PPD3	Pyropia orbicularis	59.0	58.6	Rosette	Brown	OM215819	99.3 (KP781580.1); Chile: Constitución
spring	Pilolcura	low	D	PPD4	Pyropia orbicularis	72.7	65.3	Rosette	Brown	OM215869	100 (KP781589.1); Chile: Calfuco
spring	Pilolcura	low	D	PPD5	Pyropia sp. CHJ	48.2	33.8	Rosette	Brown	OM216235	100 (KP781600.1); Chile: Ancud
spring	Pilolcura	low	E	PPE1	Pyropia orbicularis	62.6	57.9	Rosette	Brown	OM216578	99.8 (KP781580.1); Chile: Constitución
spring	Pilolcura	low	E	PPE2	_	_	_	_	_
spring	Pilolcura	low	E	PPE3	Pyropia orbicularis	209.5	60.9	Elongated rosette	Brown	OM215862	100 (KP781580.1); Chile: Constitución
spring	Pilolcura	low	E	PPE4	Pyropia orbicularis	97.7	65.6	Rosette	Brown	OM215870	100 (KP781589.1); Chile: Calfuco
spring	Pilolcura	low	E	PPE5	Pyropia orbicularis	160.6	69.2	Elongated rosette	Brown	OM215794	100 (KP781580.1); Chile: Constitución
spring	Pilolcura	low	F	PPF1	Pyropia orbicularis	72.1	44.1	Rosette	Brown	OM216579	100 (KP781580.1); Chile: Constitución
spring	Pilolcura	low	F	PPF2	Pyropia orbicularis	73.7	64.2	Rosette	Brown	OM216580	100 (KP781580.1); Chile: Constitución
spring	Pilolcura	low	F	PPF3	Pyropia orbicularis	113.4	99.7	Rosette	Brown	OM216581	100 (KP781580.1); Chile: Constitución
spring	Pilolcura	low	F	PPF4	Pyropia orbicularis	142.6	26.2	Elongated rosette	Brown	OM215871	100 (KP781589.1); Chile: Calfuco
spring	Pilolcura	low	F	PPF5	Pyropia orbicularis	93.3	80.3	Rosette	Brown	OM216582	100 (KP781580.1); Chile: Constitución
spring	Pilolcura	mid	G	PPG1	Pyropia orbicularis	62.6	43.5	Rosette	Brown	OM216583	100 (KP781580.1); Chile: Constitución
spring	Pilolcura	mid	G	PPG2	Pyropia orbicularis	72.6	60.4	Rosette	Brown	OM216584	100 (KP781580.1); Chile: Constitución
spring	Pilolcura	mid	G	PPG3	Pyropia orbicularis	59.9	43.3	Rosette	Brown	OM216585	100 (KP781580.1); Chile: Constitución
spring	Pilolcura	mid	G	PPG4	Pyropia orbicularis	60.8	50.6	Rosette	Brown	OM215792	100 (KP781580.1); Chile: Constitución
spring	Pilolcura	mid	G	PPG5	Pyropia orbicularis	92.9	36.1	Rosette	Brown	OM215861	100 (KP781580.1); Chile: Constitución
spring	Pilolcura	mid	H	PPH1	Pyropia sp. CHJ	71.2	59.0	Rosette	Brown	OM216236	100 (KP781600.1); Chile: Ancud
spring	Pilolcura	mid	H	PPH2	Pyropia orbicularis	80.3	47.9	Rosette	Brown	OM216586	100 (KP781580.1); Chile: Constitución
spring	Pilolcura	mid	H	PPH3	Pyropia orbicularis	137.0	43.3	Elongated rosette	Brown	OM215855	99.6 (KP781652.1); Chile: Estaquilla
spring	Pilolcura	mid	H	PPH4	Pyropia orbicularis	67.7	48.8	Rosette	Brown	OM215820	99.3 (KP781580.1); Chile: Constitución
spring	Pilolcura	mid	H	PPH5	Pyropia sp. CHJ	78.8	26.4	Rosette	Brown	OM216237	100 (KP781683.1); Chile: Los Molinos
spring	Pilolcura	mid	I	PPI1	Porphyra sp. FIH	54.9	34.1	Rosette	Brown	OM215418	99.6 (KP781596.1); Chile: Metri
spring	Pilolcura	mid	I	PPI2	Pyropia orbicularis	88.5	59.9	Rosette	Brown	OM215821	99.8 (KP781580.1); Chile: Constitución
spring	Pilolcura	mid	I	PPI3	Pyropia sp. CHJ	41.7	36.4	Rosette	Brown	OM216238	100 (KP781683.1); Chile: Los Molinos
spring	Pilolcura	mid	I	PPI4	Pyropia orbicularis	67.7	19.9	Elongated rosette	Brown	OM216587	100 (KP781580.1); Chile: Constitución
spring	Pilolcura	mid	I	PPI5	Pyropia orbicularis	48.3	17.1	Rosette	Brown	OM215822	99.8 (KP781580.1); Chile: Constitución
spring	Pilolcura	mid	J	PPJ1	_	_	_	_	_
spring	Pilolcura	mid	J	PPJ2	Pyropia orbicularis	58.7	41.2	Rosette	Brown	OM216588	99.6 (KP781580.1); Chile: Constitución
spring	Pilolcura	mid	J	PPJ3	Porphyra sp. FIH	47.7	37.4	Rosette	Brown	OM215358	99.8 (KP781641.1); Chile: Cheuque
spring	Pilolcura	mid	J	PPJ4	Pyropia sp. CHJ	39.5	27.3	Rosette	Brown	OM216239	100 (KP781683.1); Chile: Los Molinos
spring	Pilolcura	mid	J	PPJ5	Pyropia sp. CHJ	41.9	34.1	Rosette	Brown	OM216240	100 (KP781683.1); Chile: Los Molinos
spring	Pilolcura	mid	K	PPK1	Pyropia orbicularis	84.3	63.5	Rosette	Brown	OM216589	99.8 (KP781580.1); Chile: Constitución
spring	Pilolcura	mid	K	PPK2	Pyropia orbicularis	63.2	54.6	Rosette	Brown	OM216590	100 (KP781580.1); Chile: Constitución
spring	Pilolcura	mid	K	PPK3	Pyropia sp. CHJ	29.3	18.6	Rosette	Brown	OM216241	100 (KP781600.1); Chile: Ancud
spring	Pilolcura	mid	K	PPK4	Pyropia orbicularis	55.4	25.5	Rosette	Brown	OM215791	99.8 (KP781580.1); Chile: Constitución
spring	Pilolcura	mid	K	PPK5	Pyropia orbicularis	19.8	16.3	Rosette	Brown	OM216591	100 (KP781580.1); Chile: Constitución
spring	Pilolcura	mid	L	PPL1	Pyropia orbicularis	67.4	54.6	Rosette	Brown	OM216592	100 (KP781580.1); Chile: Constitución
spring	Pilolcura	mid	L	PPL2	Pyropia orbicularis	59.8	43.7	Rosette	Brown	OM216593	100 (KP781580.1); Chile: Constitución
spring	Pilolcura	mid	L	PPL3	_	_	_	_	_
spring	Pilolcura	mid	L	PPL4	Pyropia orbicularis	_	_	_	_	OM216594	100 (KP781580.1); Chile: Constitución
spring	Pilolcura	mid	L	PPL5	Pyropia orbicularis	40.7	19.9	Rosette	Brown	OM216595	100 (KP781580.1); Chile: Constitución
spring	Pilolcura	high	M	PPM1	Pyropia sp. CHJ	80.6	44.0	Elongated rosette	Brown	OM216242	100 (KP781600.1); Chile: Ancud
spring	Pilolcura	high	M	PPM2	Pyropia sp. CHJ	74.1	38.9	Elongated rosette	Brown	OM216243	100 (KP781600.1); Chile: Ancud
spring	Pilolcura	high	M	PPM3	Pyropia orbicularis	50.5	39.5	Rosette	Brown	OM216596	100 (KP781580.1); Chile: Constitución
spring	Pilolcura	high	M	PPM4	Pyropia sp. CHJ	27.3	10.3	Elongated rosette	Brown	OM216412	100 (KP781600.1); Chile: Ancud
spring	Pilolcura	high	M	PPM5	Pyropia sp. CHJ	25.1	7.6	Elongated rosette	Brown	OM216244	100 (KP781600.1); Chile: Ancud
spring	Pilolcura	high	N	PPN1	Pyropia sp. CHJ	23.1	19.9	Rosette	Brown	OM216438	100 (KP781683.1); Chile: Los Molinos
spring	Pilolcura	high	N	PPN2	Pyropia sp. CHJ	25.6	19.1	Rosette	Brown	OM216439	100 (KP781600.1); Chile: Ancud
spring	Pilolcura	high	N	PPN3	Porphyra sp. FIH	49.4	14.0	Elongated rosette	Brown	OM215291	100 (JN028551.1); Chile: Pichicuyin
spring	Pilolcura	high	N	PPN4	Pyropia sp. CHJ	39.6	13.4	Rosette	Brown	OM216245	100 (KP781600.1); Chile: Ancud
spring	Pilolcura	high	N	PPN5	Pyropia orbicularis	26.3	20.6	Rosette	Brown	OM215823	100 (KP781580.1); Chile: Constitución
spring	Pilolcura	high	O	PPO1	Pyropia orbicularis	86.1	52.4	Rosette	Brown	OM215824	100 (KP781580.1); Chile: Constitución
spring	Pilolcura	high	O	PPO2	Pyropia orbicularis	101.5	82.1	Rosette	Brown	OM216597	100 (KP781580.1); Chile: Constitución
spring	Pilolcura	high	O	PPO3	Pyropia sp. CHJ	90.3	22.5	Elongated rosette	Brown	OM216246	100 (KP781683.1); Chile: Los Molinos
spring	Pilolcura	high	O	PPO4	Pyropia sp. CHJ	69.8	25.4	Elongated rosette	Brown	OM216440	99.8 (KP781600.1); Chile: Ancud
spring	Pilolcura	high	O	PPO5	Pyropia sp. CHJ	56.8	23.2	Rosette	Brown	OM216247	100 (KP781600.1); Chile: Ancud
spring	Pilolcura	high	P	PPP1	Pyropia sp. CHJ	77.2	25.9	Elongated rosette	Brown	OM216248	100 (KP781600.1); Chile: Ancud
spring	Pilolcura	high	P	PPP2	Pyropia sp. CHJ	58.5	27.1	Elongated rosette	Yellowish brown	OM216463	99.8 (KP781600.1); Chile: Ancud
spring	Pilolcura	high	P	PPP3	Pyropia sp. CHJ	58.7	31.9	Rosette	Brown	OM216249	100 (KP781600.1); Chile: Ancud
spring	Pilolcura	high	P	PPP4	Pyropia sp. CHJ	59.0	31.6	Rosette	Brown	OM216250	100 (KP781600.1); Chile: Ancud
spring	Pilolcura	high	P	PPP5	Pyropia sp. CHJ	42.2	31.3	Rosette	Brown	OM216251	100 (KP781580.1); Chile: Constitución
spring	Pilolcura	high	Q	PPQ1	Pyropia sp. CHJ	127.8	16.1	Lancelolate	Yellowish brown	OM216464	99.7 (KP781662.1); Chile: Cucao
spring	Pilolcura	high	Q	PPQ2	_	_	_	_	_
spring	Pilolcura	high	Q	PPQ3	Pyropia sp. CHJ	70.1	29.4	Elongated rosette	Yellowish brown	OM216252	100 (KP781600.1); Chile: Ancud
spring	Pilolcura	high	Q	PPQ4	Pyropia sp. CHJ	70.9	16.7	Elongated rosette	Brown	OM216253	100 (KP781600.1); Chile: Ancud
spring	Pilolcura	high	Q	PPQ5	_	_	_	_	_
spring	Pilolcura	high	R	PPR1	Pyropia orbicularis	70.0	56.9	Rosette	Brown	OM215866	100 (KP781580.1); Chile: Constitución
spring	Pilolcura	high	R	PPR2	Pyropia sp. CHJ	68.4	33.1	Elongated rosette	Brown	OM216254	100 (KP781600.1); Chile: Ancud
spring	Pilolcura	high	R	PPR3	Pyropia sp. CHJ	66.3	24.9	Elongated rosette	Brown	OM216255	100 (KP781683.1); Chile: Los Molinos
spring	Pilolcura	high	R	PPR4	Pyropia sp. CHJ	71.9	25.6	Elongated rosette	Brown	OM216256	100 (KP781683.1); Chile: Los Molinos
spring	Pilolcura	high	R	PPR5	_	_	_	_	_
spring	Pilolcura	spray	S	PPS1	Porphyra sp. FIH	72.3	9.7	Lancelolate	Yellowish	OM215359	100 (JN028551.1); Chile: Pichicuyin
spring	Pilolcura	spray	S	PPS2	Porphyra sp. FIH	103.7	13.7	Lancelolate	Yellowish	OM215360	99.6 (KP781641.1); Chile: Cheuque
spring	Pilolcura	spray	S	PPS3	Porphyra sp. FIH	87.6	14.0	Lancelolate	Yellowish	OM215361	99.3 (KP781596.1); Chile: Metri
spring	Pilolcura	spray	S	PPS4	Porphyra sp. FIH	_	_	_	_	OM215362	99.6 (KP781641.1); Chile: Cheuque
spring	Pilolcura	spray	S	PPS5	Porphyra sp. FIH	_	_	_	_	OM215419	99.4 (KP781596.1); Chile: Metri
spring	Pilolcura	spray	T	PPT1	Pyropia orbicularis	_	_	_	_	OM215825	99.4 (KP781580.1); Chile: Constitución
spring	Pilolcura	spray	T	PPT2	Porphyra sp. FIH	_	_	_	_	OM215279	99.4 (KP781596.1); Chile: Metri
spring	Pilolcura	spray	T	PPT3	Pyropia sp. CHJ	_	_	_	_	OM216257	100 (KP781600.1); Chile: Ancud
spring	Pilolcura	spray	T	PPT4	Porphyra sp. FIH	_	_	_	_	OM215363	99.8 (JN028551.1); Chile: Pichicuyin
spring	Pilolcura	spray	T	PPT5	Porphyra sp. FIH	_	_	_	_	OM215357	99.4 (KP781596.1); Chile: Metri
spring	Melinka	low	A	PMA1	Pyropia orbicularis	57.2	34.5	Rosette	Greenish brown	OM216598	100 (KP781652.1); Chile: Estaquilla
spring	Melinka	low	A	PMA2	Pyropia orbicularis	71.3	24.8	Elongated rosette	Greenish brown	OM216599	99.8 (KP781652.1); Chile: Estaquilla
spring	Melinka	low	A	PMA3	Pyropia orbicularis	73.3	55.7	Rosette	Greenish brown	OM216600	100 (KP781652.1); Chile: Estaquilla
spring	Melinka	low	A	PMA4	Pyropia orbicularis	62.9	21.1	Elongated rosette	Greenish brown	OM215826	99.7 (KP781652.1); Chile: Estaquilla
spring	Melinka	low	A	PMA5	Pyropia orbicularis	84.5	38.7	Rosette	Greenish brown	OM216601	99.8 (KP781652.1); Chile: Estaquilla
spring	Melinka	low	B	PMB1	Pyropia orbicularis	_	_	_	_	OM216602	99.8 (KP781652.1); Chile: Estaquilla
spring	Melinka	low	B	PMB2	Pyropia orbicularis	_	_	_	_	OM215859	100 (KP781652.1); Chile: Estaquilla
spring	Melinka	low	B	PMB3	Pyropia orbicularis	_	_	_	_	OM215827	100 (KP781652.1); Chile: Estaquilla
spring	Melinka	low	B	PMB4	_	_	_	_	_
spring	Melinka	low	B	PMB5	_	_	_	_	_
spring	Melinka	low	C	PMC1	Pyropia orbicularis	_	_	_	_	OM216603	99.8 (KP781652.1); Chile: Estaquilla
spring	Melinka	low	C	PMC2	Pyropia orbicularis	_	_	_	_	OM215857	100 (KP781652.1); Chile: Estaquilla
spring	Melinka	low	C	PMC3	Pyropia orbicularis	_	_	_	_	OM215828	100 (KP781652.1); Chile: Estaquilla
spring	Melinka	low	C	PMC4	Pyropia orbicularis	_	_	_	_	OM216604	100 (KP781652.1); Chile: Estaquilla
spring	Melinka	low	C	PMC5	Pyropia orbicularis	_	_	_	_	OM216605	99.8 (KP781652.1); Chile: Estaquilla
spring	Melinka	low	D	PMD1	Pyropia orbicularis	_	_	_	_	OM215805	99.8 (KP781652.1); Chile: Estaquilla
spring	Melinka	low	D	PMD2	Pyropia orbicularis	_	_	_	_	OM216606	99.81 (KP781652.1); Chile: Estaquilla
spring	Melinka	low	D	PMD3	Pyropia orbicularis	_	_	_	_	OM216607	100 (KP781652.1); Chile: Estaquilla
spring	Melinka	low	D	PMD4	Pyropia orbicularis	_	_	_	_	OM215865	99.7 (KP781652.1); Chile: Estaquilla
spring	Melinka	low	D	PMD5	Pyropia orbicularis	_	_	_	_	OM216608	100 (KP781652.1); Chile: Estaquilla
spring	Melinka	low	E	PME1	Pyropia orbicularis	_	_	_	_	OM216609	99.8 (KP781652.1); Chile: Estaquilla
spring	Melinka	low	E	PME2	Pyropia orbicularis	_	_	_	_	OM216610	100 (KP781652.1); Chile: Estaquilla
spring	Melinka	low	E	PME3	Pyropia orbicularis	_	_	_	_	OM216611	99.8 (KP781652.1); Chile: Estaquilla
spring	Melinka	low	E	PME4	Pyropia orbicularis	_	_	_	_	OM216612	99.8 (KP781652.1); Chile: Estaquilla
spring	Melinka	low	E	PME5	Pyropia orbicularis	_	_	_	_	OM215785	100 (KP781652.1); Chile: Estaquilla
spring	Melinka	low	F	PMF1	Pyropia orbicularis	_	_	_	_	OM216613	100 (KP781652.1); Chile: Estaquilla
spring	Melinka	low	F	PMF2	Pyropia orbicularis	_	_	_	_	OM215829	100 (KP781652.1); Chile: Estaquilla
spring	Melinka	low	F	PMF3	Pyropia orbicularis	_	_	_	_	OM216614	99.8 (KP781652.1); Chile: Estaquilla
spring	Melinka	low	F	PMF4	Pyropia orbicularis	_	_	_	_	OM215830	99.7 (KP781652.1); Chile: Estaquilla
spring	Melinka	low	F	PMF5	Pyropia orbicularis	_	_	_	_	OM215806	100 (KP781652.1); Chile: Estaquilla
spring	Melinka	mid	G	PMG1	Pyropia orbicularis	_	_	_	_	OM215789	100 (KP781652.1); Chile: Estaquilla
spring	Melinka	mid	G	PMG2	Pyropia orbicularis	_	_	_	_	OM216615	99.8 (KP781652.1); Chile: Estaquilla
spring	Melinka	mid	G	PMG3	Pyropia orbicularis	_	_	_	_	OM216616	100 (KP781652.1); Chile: Estaquilla
spring	Melinka	mid	G	PMG4	Pyropia orbicularis	_	_	_	_	OM215790	99.8 (KP781652.1); Chile: Estaquilla
spring	Melinka	mid	G	PMG5	Pyropia orbicularis	_	_	_	_	OM216617	100 (KP781652.1); Chile: Estaquilla
spring	Melinka	mid	H	PMH1	Pyropia orbicularis	_	_	_	_	OM215787	99.6 (KP781652.1); Chile: Estaquilla
spring	Melinka	mid	H	PMH2	Pyropia orbicularis	_	_	_	_	OM216618	99.8 (KP781652.1); Chile: Estaquilla
spring	Melinka	mid	H	PMH3	Pyropia orbicularis	_	_	_	_	OM216619	100 (KP781652.1); Chile: Estaquilla
spring	Melinka	mid	H	PMH4	Pyropia orbicularis	_	_	_	_	OM216620	99.8 (KP781652.1); Chile: Estaquilla
spring	Melinka	mid	H	PMH5	Pyropia orbicularis	_	_	_	_	OM215831	99.3 (KP781580.1); Chile: Constitución
spring	Melinka	mid	I	PMI1	Pyropia orbicularis	_	_	_	_	OM215832	99.3 (KP781580.1); Chile: Constitución
spring	Melinka	mid	I	PMI2	Pyropia orbicularis	_	_	_	_	OM216621	99.8 (KP781652.1); Chile: Estaquilla
spring	Melinka	mid	I	PMI3	Pyropia orbicularis	_	_	_	_	OM215833	99.4 (KP781580.1); Chile: Constitución
spring	Melinka	mid	I	PMI4	Pyropia orbicularis	_	_	_	_	OM216622	100 (KP781652.1); Chile: Estaquilla
spring	Melinka	mid	I	PMI5	Pyropia orbicularis	_	_	_	_	OM215834	100 (KP781652.1); Chile: Estaquilla
spring	Melinka	mid	J	PMJ1	Pyropia orbicularis	_	_	_	_	OM215835	100 (KP781652.1); Chile: Estaquilla
spring	Melinka	mid	J	PMJ2	Pyropia orbicularis	_	_	_	_	OM216623	99.8 (KP781652.1); Chile: Estaquilla
spring	Melinka	mid	J	PMJ3	Pyropia orbicularis	_	_	_	_	OM215836	100 (KP781652.1); Chile: Estaquilla
spring	Melinka	mid	J	PMJ4	Pyropia orbicularis	_	_	_	_	OM215807	100 (KP781652.1); Chile: Estaquilla
spring	Melinka	mid	J	PMJ5	Pyropia orbicularis	_	_	_	_	short	99.7 (KP781652.1); Chile: Estaquilla
spring	Melinka	mid	K	PMK1	Pyropia orbicularis	_	_	_	_	OM215837	100 (KP781652.1); Chile: Estaquilla
spring	Melinka	mid	K	PMK2	Pyropia orbicularis	_	_	_	_	OM215808	99.8 (KP781652.1); Chile: Estaquilla
spring	Melinka	mid	K	PMK3	Pyropia orbicularis	_	_	_	_	OM216624	99.8 (KP781652.1); Chile: Estaquilla
spring	Melinka	mid	K	PMK4	Pyropia orbicularis	_	_	_	_	OM215838	100 (KP781652.1); Chile: Estaquilla
spring	Melinka	mid	K	PMK5	Pyropia orbicularis	_	_	_	_	short	100 (KP781685.1); Chile: Playa Rosada
spring	Melinka	mid	L	PML1	Pyropia orbicularis	_	_	_	_	OM215839	99.8 (KP781652.1); Chile: Estaquilla
spring	Melinka	mid	L	PML2	Pyropia orbicularis	_	_	_	_	OM215872	100 (KP781652.1); Chile: Estaquilla
spring	Melinka	mid	L	PML3	Pyropia orbicularis	_	_	_	_	OM215860	99.5 (KP781652.1); Chile: Estaquilla
spring	Melinka	mid	L	PML4	Pyropia orbicularis	_	_	_	_	OM216625	99.8 (KP781652.1); Chile: Estaquilla
spring	Melinka	mid	L	PML5	Pyropia orbicularis	_	_	_	_	OM215873	99.7 (KP781652.1); Chile: Estaquilla
spring	Melinka	high	M	PMM1	Porphyra mumfordii	169.9	47.6	Elongated rosette	Brown	OM215639	99.3 (JN028497.1); Canada: British Columbia, Bamfield, Scotts Bay
spring	Melinka	high	M	PMM2	Porphyra mumfordii	120.8	27.9	Elongated rosette	Brown	OM215640	99.6 (JN028497.1); Canada: British Columbia, Bamfield, Scotts Bay
spring	Melinka	high	M	PMM3	Porphyra mumfordii	82.1	47.9	Rosette	Brown	OM215641	99.6 (JN028497.1); Canada: British Columbia, Bamfield, Scotts Bay
spring	Melinka	high	M	PMM4	Porphyra mumfordii	200.3	68.1	Elongated rosette	Brown	OM215642	99.6 (JN028497.1); Canada: British Columbia, Bamfield, Scotts Bay
spring	Melinka	high	M	PMM5	Porphyra mumfordii	144.3	23.2	Lancelolate	Brown	OM215643	99.6 (JN028497.1); Canada: British Columbia, Bamfield, Scotts Bay
spring	Melinka	high	N	PMN1	_	_	_	_	_
spring	Melinka	high	N	PMN2	Porphyra mumfordii	123.4	65.6	Elongated rosette	Brown	OM215644	99.6 (JN028497.1); Canada: British Columbia, Bamfield, Scotts Bay
spring	Melinka	high	N	PMN3	Porphyra mumfordii	131.7	65.2	Elongated rosette	Brown	OM215645	99.6 (JN028497.1); Canada: British Columbia, Bamfield, Scotts Bay
spring	Melinka	high	N	PMN4	Porphyra mumfordii	106.5	31.5	Elongated rosette	Brown	OM215646	99.6 (JN028497.1); Canada: British Columbia, Bamfield, Scotts Bay
spring	Melinka	high	N	PMN5	Porphyra mumfordii	266.8	46.7	Elongated rosette	Brown	OM215647	99.6 (JN028497.1); Canada: British Columbia, Bamfield, Scotts Bay
spring	Melinka	high	O	PMO1	Porphyra mumfordii	_	_	_	_	OM215648	99.6 (JN028497.1); Canada: British Columbia, Bamfield, Scotts Bay
spring	Melinka	high	O	PMO2	Porphyra mumfordii	_	_	_	_	OM215649	99.6 (JN028497.1); Canada: British Columbia, Bamfield, Scotts Bay
spring	Melinka	high	O	PMO3	Porphyra mumfordii	_	_	_	_	OM215650	99.5 (JN028497.1); Canada: British Columbia, Bamfield, Scotts Bay
spring	Melinka	high	O	PMO4	Porphyra mumfordii	_	_	_	_	OM215651	99.6 (JN028497.1); Canada: British Columbia, Bamfield, Scotts Bay
spring	Melinka	high	O	PMO5	Porphyra mumfordii	_	_	_	_	OM215652	99.6 (JN028497.1); Canada: British Columbia, Bamfield, Scotts Bay
spring	Melinka	high	P	PMP1	Porphyra mumfordii	_	_	_	_	OM215653	99.5 (JN028497.1); Canada: British Columbia, Bamfield, Scotts Bay
spring	Melinka	high	P	PMP2	Porphyra mumfordii	_	_	_	_	OM215654	99.6 (JN028497.1); Canada: British Columbia, Bamfield, Scotts Bay
spring	Melinka	high	P	PMP3	Porphyra mumfordii	_	_	_	_	OM215655	99.5 (JN028497.1); Canada: British Columbia, Bamfield, Scotts Bay
spring	Melinka	high	P	PMP4	Porphyra mumfordii	_	_	_	_	OM215656	99.5 (JN028497.1); Canada: British Columbia, Bamfield, Scotts Bay
spring	Melinka	high	P	PMP5	Porphyra mumfordii	_	_	_	_	OM215657	99.6 (JN028497.1); Canada: British Columbia, Bamfield, Scotts Bay
spring	Melinka	high	Q	PMQ1	Porphyra mumfordii	67.9	47.3	Rosette	Brown	OM215658	99.6 (JN028497.1); Canada: British Columbia, Bamfield, Scotts Bay
spring	Melinka	high	Q	PMQ2	Porphyra mumfordii	147.4	12.9	Lancelolate	Brown	OM215659	99.6 (JN028497.1); Canada: British Columbia, Bamfield, Scotts Bay
spring	Melinka	high	Q	PMQ3	Porphyra mumfordii	94.0	35.2	Elongated rosette	Brown	OM215660	99.6 (JN028497.1); Canada: British Columbia, Bamfield, Scotts Bay
spring	Melinka	high	Q	PMQ4	Porphyra mumfordii	55.1	18.1	Rosette	Brown	OM215661	99.6 (JN028497.1); Canada: British Columbia, Bamfield, Scotts Bay
spring	Melinka	high	Q	PMQ5	Porphyra sp. FIH	136.2	19.6	Lancelolate	Brown	OM215290	100 (JN028551.1); Chile: Pichicuyin
spring	Melinka	high	R	PMR1	Porphyra mumfordii	_	_	_	_	OM215662	99.6 (JN028497.1); Canada: British Columbia, Bamfield, Scotts Bay
spring	Melinka	high	R	PMR2	Porphyra mumfordii	_	_	_	_	OM215663	99.5 (JN028497.1); Canada: British Columbia, Bamfield, Scotts Bay
spring	Melinka	high	R	PMR3	Porphyra mumfordii	_	_	_	_	OM215664	99.6 (JN028497.1); Canada: British Columbia, Bamfield, Scotts Bay
spring	Melinka	high	R	PMR4	Porphyra mumfordii	_	_	_	_	OM215665	99.3 (JN028497.1); Canada: British Columbia, Bamfield, Scotts Bay
spring	Melinka	high	R	PMR5	Porphyra mumfordii	_	_	_	_	OM215666	99.6 (JN028497.1); Canada: British Columbia, Bamfield, Scotts Bay
spring	Melinka	spray	S	PMS1	Porphyra mumfordii	60.4	45.5	Rosette	Brown	OM215667	99.5 (JN028497.1); Canada: British Columbia, Bamfield, Scotts Bay
spring	Melinka	spray	S	PMS2	Porphyra mumfordii	101.0	18.1	Lancelolate	Brown	OM215668	99.6 (JN028497.1); Canada: British Columbia, Bamfield, Scotts Bay
spring	Melinka	spray	S	PMS3	Porphyra mumfordii	125.3	20.8	Lancelolate	Brown	OM215458	99.6 (JN028497.1); Canada: British Columbia, Bamfield, Scotts Bay
spring	Melinka	spray	S	PMS4	Porphyra mumfordii	102.9	21.1	Lancelolate	Brown	short	99.6 (MK202379.1); US: Saint Helena: Nightingale, East Landing rocks
spring	Melinka	spray	S	PMS5	Porphyra sp. FIH	93.7	35.0	Elongated rosette	Brown	OM215424	99.8 (JN028551.1); Chile: Pichicuyin rocks
spring	Melinka	spray	T	PMT1	Porphyra mumfordii	_	_	_	_	OM215669	99.6 (JN028497.1); Canada: British Columbia, Bamfield, Scotts Bay
spring	Melinka	spray	T	PMT2	Porphyra mumfordii	_	_	_	_	OM215670	99.6 (JN028497.1); Canada: British Columbia, Bamfield, Scotts Bay
spring	Melinka	spray	T	PMT3	Porphyra mumfordii	_	_	_	_	OM215671	99.6 (JN028497.1); Canada: British Columbia, Bamfield, Scotts Bay
spring	Melinka	spray	T	PMT4	Porphyra mumfordii	_	_	_	_	OM215672	99.6 (JN028497.1); Canada: British Columbia, Bamfield, Scotts Bay
spring	Melinka	spray	T	PMT5	Porphyra mumfordii	_	_	_	_	OM215673	99.3 (KP781642.1); Chile: Cheuque
spring	Niebla	low	A	PNA1	Pyropia sp. CHH	99.0	40.9	Rosette	Brown	OM215215	100 (KP781676.1); Chile: Niebla
spring	Niebla	low	A	PNA2	Pyropia sp. CHH	115.4	107.6	Rosette	Brown	OM215216	100 (KP781676.1); Chile: Niebla
spring	Niebla	low	A	PNA3	Pyropia sp. CHH	154.9	140.3	Rosette	Brown	OM215217	100 (KP781676.1); Chile: Niebla
spring	Niebla	low	A	PNA4	_	_	_	_	_
spring	Niebla	low	A	PNA5	_	_	_	_	_
spring	Niebla	low	B	PNB1	Pyropia sp. CHH	117.9	39.2	Elongated rosette	Brown	OM215218	100 (KP781676.1); Chile: Niebla
spring	Niebla	low	B	PNB2	Pyropia sp. CHH	72.7	67.4	Rosette	Brown	OM215219	99.8 (KP781676.1); Chile: Niebla
spring	Niebla	low	B	PNB3	Pyropia sp. CHJ	185.2	45.2	Elongated rosette	Brown	OM216258	100 (KP781683.1); Chile: Los Molinos
spring	Niebla	low	B	PNB4	Pyropia orbicularis	153.6	73.2	Rosette	Brown	OM216626	100 (KP781589.1); Chile: Calfuco
spring	Niebla	low	B	PNB5	Pyropia sp. CHH	214.5	87.3	Elongated rosette	Brown	OM215220	100 (KP781676.1); Chile: Niebla
spring	Niebla	low	C	PNC1	Pyropia orbicularis	170.8	133.2	Rosette	Redish brown	OM216627	100 (KP781589.1); Chile: Calfuco
spring	Niebla	low	C	PNC2	Pyropia orbicularis	81.1	58.6	Rosette	Greenish brown	OM216628	100 (KP781589.1); Chile: Calfuco
spring	Niebla	low	C	PNC3	Pyropia sp. CHJ	188.7	71.3	Elongated rosette	Brown	OM216259	99.8 (KP781683.1); Chile: Los Molinos
spring	Niebla	low	C	PNC4	Pyropia sp. CHH	110.5	110.0	Rosette	Brown	OM215221	100 (KP781676.1); Chile: Niebla
spring	Niebla	low	C	PNC5	Pyropia sp. CHJ	246.6	63.4	Elongated rosette	Brown	OM216260	100 (KP781683.1); Chile: Los Molinos
spring	Niebla	low	D	PND1	Porphyra longissima	216.7	54.9	Elongated rosette	Redish brown	OM215427	99.1 (KP781644.1); Chile: Pichicuyin
spring	Niebla	low	D	PND2	Porphyra longissima	171.0	44.5	Lancelolate	Brown	OM215444	99.1 (KP781644.1); Chile: Pichicuyin
spring	Niebla	low	D	PND3	Porphyra longissima	132.8	15.9	Lancelolate	Yellowish brown	OM215428	98.8 (KP781644.1); Chile: Pichicuyin
spring	Niebla	low	D	PND4	_	_	_	_	_
spring	Niebla	low	D	PND5	Porphyra longissima	218.8	27.8	Lancelolate	Yellowish brown	OM215445	99.1 ( KP781644.1); Chile: Pichicuyin
spring	Niebla	low	E	PNE1	Pyropia orbicularis	74.5	24.4	Elongated rosette	Brown	OM215840	99.4 (KP781589.1); Chile: Calfuco
spring	Niebla	low	E	PNE2	Pyropia sp. CHJ	140.2	46.2	Elongated rosette	Brown	OM216261	100 (KP781683.1); Chile: Los Molinos
spring	Niebla	low	E	PNE3	Pyropia sp. CHH	90.7	29.0	Elongated rosette	Brown	OM215222	100 (KP781676.1); Chile: Niebla
spring	Niebla	low	E	PNE4	Pyropia sp. CHH	114.2	81.2	Rosette	Brown	OM215223	100 (KP781676.1); Chile: Niebla
spring	Niebla	low	E	PNE5	Pyropia orbicularis	146.1	55.8	Elongated rosette	Brown	OM216629	100 (KP781589.1); Chile: Calfuco
spring	Niebla	low	F	PNF1	Porphyra longissima	176.2	81.2	Elongated rosette	Brown	OM215446	99.0 (KP781644.1); Chile: Pichicuyin
spring	Niebla	low	F	PNF2	Pyropia sp. CHH	168.3	92.8	Elongated rosette	Brown	OM215224	100 (KP781676.1); Chile: Niebla
spring	Niebla	low	F	PNF3	Pyropia sp. CHH	213.2	43.2	Elongated rosette	Brown	OM215225	100 (KP781676.1); Chile: Niebla
spring	Niebla	low	F	PNF4	Pyropia sp. CHH	188.0	37.1	Elongated rosette	Brown	short	98.1 (KP781676.1); Chile: Niebla
spring	Niebla	low	F	PNF5	Pyropia sp. CHH	252.9	56.1	Elongated rosette	Brown	OM339552	99.6 (KP781676.1); Chile: Niebla
spring	Niebla	mid	G	PNG1	Pyropia sp. CHJ	50.8	37.8	Rosette	Brown	OM216262	100 (KP781683.1); Chile: Los Molinos
spring	Niebla	mid	G	PNG2	Pyropia orbicularis	43.1	29.6	Rosette	Brown	OM216630	100 (KP781589.1); Chile: Calfuco
spring	Niebla	mid	G	PNG3	_	_	_	_	_
spring	Niebla	mid	G	PNG4	Pyropia sp. CHJ	69.6	38.1	Rosette	Brown	OM216263	100 (KP781683.1); Chile: Los Molinos
spring	Niebla	mid	G	PNG5	Pyropia orbicularis	83.5	76.4	Rosette	Brown	OM216631	100 (KP781589.1); Chile: Calfuco
spring	Niebla	mid	H	PNH1	_	_	_	_	_
spring	Niebla	mid	H	PNH2	_	_	_	_	_
spring	Niebla	mid	H	PNH3	Pyropia sp. CHJ	56.0	29.2	Rosette	Brown	OM216264	100 (KP781683.1); Chile: Los Molinos
spring	Niebla	mid	H	PNH4	Pyropia sp. CHJ	87.1	22.7	Elongated rosette	Brown	short	98.6 (KP781687.1); Chile: Niebla
spring	Niebla	mid	H	PNH5	Pyropia sp. CHJ	75.0	35.3	Elongated rosette	Brown	OM216404	99.6 (KP781601.1); Chile: Cucao
spring	Niebla	mid	I	PNI1	Pyropia sp. CHJ	72.0	54.3	Rosette	Brown	OM216265	99.8 (KP781600.1); Chile: Ancud
spring	Niebla	mid	I	PNI2	Pyropia sp. CHJ	64.1	30.7	Rosette	Brown	short	97.2 (KP781683.1); Chile: Los Molinos
spring	Niebla	mid	I	PNI3	Pyropia sp. CHJ	71.4	51.2	Rosette	Brown	OM216266	100 (KP781683.1); Chile: Los Molinos
spring	Niebla	mid	I	PNI4	Pyropia sp. CHJ	132.0	34.6	Lancelolate	Brown	short	99.8 (KP781601.1); Chile: Cucao
spring	Niebla	mid	I	PNI5	Pyropia orbicularis	113.0	81.6	Elongated rosette	Brown	OM216632	100 (KP781589.1); Chile: Calfuco
spring	Niebla	mid	J	PNJ1	Pyropia sp. CHJ	97.4	68.9	Rosette	Brown	OM216406	100 (KP781683.1); Chile: Los Molinos
spring	Niebla	mid	J	PNJ2	Pyropia sp. CHH	79.5	37.4	Rosette	Brown	OM215226	100 (KP781676.1); Chile: Niebla
spring	Niebla	mid	J	PNJ3	Pyropia sp. CHH	65.9	22.9	Elongated rosette	Brown	OM215227	100 (KP781676.1); Chile: Niebla
spring	Niebla	mid	J	PNJ4	Pyropia sp. CHH	118.9	34.4	Elongated rosette	Brown	OM215228	100 (KP781676.1); Chile: Niebla
spring	Niebla	mid	J	PNJ5	Pyropia sp. CHH	86.7	41.2	Elongated rosette	Brown	OM215229	99.8 (KP781676.1); Chile: Niebla
spring	Niebla	mid	K	PNK1	Pyropia sp. CHJ	22.3	13.0	Rosette	Brown	OM216267	100 (KP781683.1); Chile: Los Molinos
spring	Niebla	mid	K	PNK2	Pyropia sp. CHJ	37.1	20.7	Rosette	Brown	OM216268	100 (KP781683.1); Chile: Los Molinos
spring	Niebla	mid	K	PNK3	Pyropia sp. CHJ	43.1	14.4	Elongated rosette	Brown	OM216269	100 (KP781683.1); Chile: Los Molinos
spring	Niebla	mid	K	PNK4	Pyropia sp. CHJ	70.5	26.6	Elongated rosette	Brown	OM216270	100 (KP781683.1); Chile: Los Molinos
spring	Niebla	mid	K	PNK5	Pyropia orbicularis	41.5	20.7	Rosette	Brown	OM215854	99.6 (KP781697.1); Chile: Playa Rosada
spring	Niebla	mid	L	PNL1	Pyropia orbicularis	109.3	50.0	Elongated rosette	Brown	OM216633	100 (KP781589.1); Chile: Calfuco
spring	Niebla	mid	L	PNL2	Pyropia sp. CHH	89.9	23.0	Elongated rosette	Brown	OM215230	100 (KP781676.1); Chile: Niebla
spring	Niebla	mid	L	PNL3	Pyropia sp. CHH	135.3	46.9	Elongated rosette	Brown	OM215231	100 (KP781676.1); Chile: Niebla
spring	Niebla	mid	L	PNL4	Pyropia orbicularis	171.0	39.8	Elongated rosette	Brown	OM216634	100 (KP781589.1); Chile: Calfuco
spring	Niebla	mid	L	PNL5	Pyropia sp. CHH	115.8	29.1	Elongated rosette	Brown	OM215232	100 (KP781676.1); Chile: Niebla
spring	Niebla	high	M	PNM1	Pyropia sp. CHJ	40.5	9.8	Elongated rosette	Brown	OM216271	100 (KP781683.1); Chile: Los Molinos
spring	Niebla	high	M	PNM2	Pyropia sp. CHJ	37.2	17.3	Rosette	Brown	OM216272	100 (KP781683.1); Chile: Los Molinos
spring	Niebla	high	M	PNM3	Pyropia sp. CHJ	89.4	18.7	Elongated rosette	Brown	OM216273	100 (KP781683.1); Chile: Los Molinos
spring	Niebla	high	M	PNM4	Pyropia sp. CHJ	36.7	29.3	Rosette	Brown	OM216274	100 (KP781683.1); Chile: Los Molinos
spring	Niebla	high	M	PNM5	Pyropia sp. CHJ	26.8	16.8	Rosette	Brown	OM216275	100 (KP781683.1); Chile: Los Molinos
spring	Niebla	high	N	PNN1	Pyropia sp. CHJ	47.0	19.3	Rosette	Brown	OM216276	100 (KP781683.1); Chile: Los Molinos
spring	Niebla	high	N	PNN2	Pyropia sp. CHJ	31.8	29.0	Rosette	Brown	OM216277	100 (KP781683.1); Chile: Los Molinos
spring	Niebla	high	N	PNN3	Pyropia sp. CHJ	31.9	31.0	Rosette	Brown	OM216278	100 (KP781683.1); Chile: Los Molinos
spring	Niebla	high	N	PNN4	Pyropia sp. CHJ	33.1	20.8	Rosette	Brown	OM216279	100 (KP781683.1); Chile: Los Molinos
spring	Niebla	high	N	PNN5	Pyropia sp. CHJ	41.9	19.4	Rosette	Brown	OM216280	100 (KP781683.1); Chile: Los Molinos
spring	Niebla	high	O	PNO1	Pyropia sp. CHJ	67.0	33.8	Elongated rosette	Brown	OM216281	100 (KP781683.1); Chile: Los Molinos
spring	Niebla	high	O	PNO2	Pyropia sp. CHJ	67.1	14.3	Elongated rosette	Brown	OM216413	99.8 (KP781601.1); Chile: Cucao
spring	Niebla	high	O	PNO3	_	_	_	_	_
spring	Niebla	high	O	PNO4	Pyropia sp. CHJ	94.6	22.4	Elongated rosette	Brown	OM216282	100 (KP781683.1); Chile: Los Molinos
spring	Niebla	high	O	PNO5	Pyropia sp. CHJ	60.4	21.7	Elongated rosette	Brown	OM216283	99.6 (KP781683.1); Chile: Los Molinos
spring	Niebla	high	P	PNP1	Pyropia sp. CHJ	31.3	29.8	Rosette	Redish brown	OM216284	100 (KP781683.1); Chile: Los Molinos
spring	Niebla	high	P	PNP2	Pyropia sp. CHJ	53.9	24.4	Rosette	Redish brown	OM216285	100 (KP781683.1); Chile: Los Molinos
spring	Niebla	high	P	PNP3	Pyropia sp. CHJ	45.1	25.7	Rosette	Brown	OM216286	100 ( KP781687.1); Chile: Niebla, Valdivia
spring	Niebla	high	P	PNP4	Pyropia sp. CHJ	47.7	19.8	Rosette	Brown	OM216287	100 (KP781683.1); Chile: Los Molinos
spring	Niebla	high	P	PNP5	Pyropia sp. CHJ	57.2	17.6	Rosette	Brown	OM216288	100 (KP781683.1); Chile: Los Molinos
spring	Niebla	high	Q	PNQ1	Pyropia sp. CHJ	17.9	16.6	Rosette	Brown	OM216289	100 (KP781683.1); Chile: Los Molinos
spring	Niebla	high	Q	PNQ2	Pyropia sp. CHJ	33.0	15.7	Rosette	Brown	OM216290	100 (KP781683.1); Chile: Los Molinos
spring	Niebla	high	Q	PNQ3	Pyropia sp. CHJ	30.3	22.2	Rosette	Brown	OM216291	100 (KP781683.1); Chile: Los Molinos
spring	Niebla	high	Q	PNQ4	Pyropia sp. CHJ	64.6	37.1	Rosette	Brown	OM216292	100 (KP781683.1); Chile: Los Molinos
spring	Niebla	high	Q	PNQ5	Pyropia sp. CHJ	66.5	17.3	Elongated rosette	Brown	OM216293	99.8 (KP781683.1); Chile: Los Molinos
spring	Niebla	high	R	PNR1	Pyropia sp. CHJ	35.6	24.8	Rosette	Brown	OM216294	100 (KP781683.1); Chile: Los Molinos
spring	Niebla	high	R	PNR2	Pyropia sp. CHJ	58.2	12.4	Elongated rosette	Brown	OM216295	100 (KP781683.1); Chile: Los Molinos
spring	Niebla	high	R	PNR3	Pyropia sp. CHJ	27.6	22.5	Rosette	Brown	OM216296	100 (KP781600.1); Chile: Ancud
spring	Niebla	high	R	PNR4	Pyropia sp. CHJ	29.8	27.1	Rosette	Brown	OM216297	99.8 (KP781600.1); Chile: Ancud
spring	Niebla	high	R	PNR5	Pyropia sp. CHH	52.9	16.1	Elongated rosette	Brown	OM215233	100 (KP781676.1); Chile: Niebla
spring	Niebla	spray	S	PNS1	Pyropia sp. CHJ	60.4	15.6	Elongated rosette	Brown	OM216298	100 (KP781683.1); Chile: Los Molinos
spring	Niebla	spray	S	PNS2	Pyropia sp. CHJ	44.8	12.9	Elongated rosette	Brown	OM216299	100 (KP781683.1); Chile: Los Molinos
spring	Niebla	spray	S	PNS3	Pyropia sp. CHJ	24.0	18.9	Rosette	Brown	OM216300	100 (KP781683.1); Chile: Los Molinos
spring	Niebla	spray	S	PNS4	Pyropia sp. CHJ	46.0	8.0	Elongated rosette	Brown	OM216301	99.6 (KP781683.1); Chile: Los Molinos
spring	Niebla	spray	S	PNS5	Pyropia sp. CHJ	42.9	19.2	Elongated rosette	Brown	OM216302	100 (KP781683.1); Chile: Los Molinos
spring	Niebla	spray	T	PNT1	Pyropia sp. CHJ	28.2	9.8	Rosette	Brown	short	100 (KP781687.1); Chile: Niebla
spring	Niebla	spray	T	PNT2	Pyropia sp. CHJ	32.7	10.1	Rosette	Brown	OM216303	100 (KP781683.1); Chile: Los Molinos
spring	Niebla	spray	T	PNT3	_	_	_	_	_
spring	Niebla	spray	T	PNT4	Pyropia sp. CHJ	22.4	16.3	Rosette	Brown	OM216304	100 (KP781683.1); Chile: Los Molinos
spring	Niebla	spray	T	PNT5	Pyropia sp. CHJ	29.2	11.8	Rosette	Brown	OM216305	99.8 (KP781683.1); Chile: Los Molinos
spring	Los Liles	low	A	PLA1	Pyropia orbicularis	_	_	_	_	short	100 (KP781589.1); Chile: Calfuco
spring	Los Liles	low	A	PLA2	_	_	_	_	_
spring	Los Liles	low	A	PLA3	Pyropia orbicularis	139.5	79.0	Rosette	Brown	OM216635	100 (KP781580.1); Chile: Constitución
spring	Los Liles	low	A	PLA4	Pyropia orbicularis	105.8	19.5	Elongated rosette	Brown	OM216636	100 (KP781589.1); Chile: Calfuco
spring	Los Liles	low	A	PLA5	Pyropia orbicularis	137.1	115.0	Rosette	Brown	OM216637	99.8 (KP781580.1); Chile: Constitución
spring	Los Liles	low	B	PLB1	Porphyra longissima	136.7	29.2	Lancelolate	Yellowish brown		99.2 (KP781644.1); Chile: Pichicuyin
spring	Los Liles	low	B	PLB2	Pyropia orbicularis	155.9	82.0	Elongated rosette	Brown	OM216638	100 (KP781580.1); Chile: Constitución
spring	Los Liles	low	B	PLB3	Porphyra longissima	57.3	4.7	Lancelolate	Brown		99.1 (KP781644.1); Chile: Pichicuyin
spring	Los Liles	low	B	PLB4	Pyropia saldanhae	159.7	34.1	Lancelolate	Brown	OM141384	97.8 (KY814935.1); South Africa
spring	Los Liles	low	B	PLB5	Pyropia orbicularis	38.2	33.7	Rosette	Brown	OM215811	100 (KP781580.1); Chile: Constitución
spring	Los Liles	low	C	PLC1	Pyropia orbicularis	100.5	80.4	Elongated rosette	Brown	short	99.0 (KP781697.1); Chile: Playa Rosada
spring	Los Liles	low	C	PLC2	Fuscifolium sp. CHA	115.6	35.6	Lancelolate	Brown	OM141387	99.5 ( KP781631.1); Chile: Puerto Obscuro
spring	Los Liles	low	C	PLC3	Pyropia orbicularis	46.4	33.7	Rosette	Brown	OM216639	99.8 (KP781580.1); Chile: Constitución
spring	Los Liles	low	C	PLC4	Pyropia orbicularis	94.2	75.7	Rosette	Brown	OM215851	99.8 (KP781580.1); Chile: Constitución
spring	Los Liles	low	C	PLC5	_	_	_	_	_
spring	Los Liles	low	D	PLD1	Pyropia orbicularis	92.2	55.7	Rosette	Brown	OM215852	99.8 (KP781580.1); Chile: Constitución
spring	Los Liles	low	D	PLD2	Pyropia orbicularis	_	_	_	_	OM216640	100 (KP781580.1); Chile: Constitución
spring	Los Liles	low	D	PLD3	Pyropia orbicularis	121.7	47.8	Rosette	Brown	short	99.4 (KP781589.1); Chile: Calfuco
spring	Los Liles	low	D	PLD4	_	_	_	_	_
spring	Los Liles	low	D	PLD5	Pyropia orbicularis	86.5	85.2	Rosette	Brown	OM216641	99.6 (KP781589.1); Chile: Calfuco
spring	Los Liles	low	E	PLE1	Pyropia saldanhae	155.3	37.5	Elongated rosette	Brown	OM141385	97.1 (KY814935.1); South Africa
spring	Los Liles	low	E	PLE2	Pyropia orbicularis	90.7	37.7	Rosette	Brown	OM216642	100 (KP781580.1); Chile: Constitución
spring	Los Liles	low	E	PLE3	Pyropia sp. CHJ	74.0	43.8	Rosette	Brown	OM216414	99.3 (KP781601.1); Chile: Cucao
spring	Los Liles	low	E	PLE4	Pyropia orbicularis	141.0	61.3	Elongated rosette	Brown	OM216643	100 (KP781580.1); Chile: Constitución
spring	Los Liles	low	E	PLE5	Pyropia orbicularis	66.6	43.8	Rosette	Brown	OM216644	100 (KP781580.1); Chile: Constitución
spring	Los Liles	low	F	PLF1	Pyropia orbicularis	128.0	93.7	Rosette	Brown	OM216645	100 (KP781580.1); Chile: Constitución
spring	Los Liles	low	F	PLF2	Pyropia orbicularis	172.9	80.3	Rosette	Brown	short	99.6 (KP781589.1); Chile: Calfuco
spring	Los Liles	low	F	PLF3	Pyropia orbicularis	135.6	105.2	Rosette	Brown	OM216646	100 (KP781580.1); Chile: Constitución
spring	Los Liles	low	F	PLF4	Pyropia orbicularis	80.4	59.2	Rosette	Brown	OM216647	100 (KP781580.1); Chile: Constitución
spring	Los Liles	low	F	PLF5	Pyropia sp. CHJ	134.0	68.0	Rosette	Brown	OM216306	100 (KP781600.1); Chile: Ancud
spring	Los Liles	mid	G	PLG1	Pyropia orbicularis	76.0	20.9	Rosette	Brown	OM216648	100 (KP781589.1); Chile: Calfuco
spring	Los Liles	mid	G	PLG2	Pyropia sp. CHJ	61.1	40.9	Elongated rosette	Brown	OM216415	99.8 (KP781683.1); Chile: Los Molinos
spring	Los Liles	mid	G	PLG3	Pyropia sp. CHJ	_	_	_	_	OM216307	100 (KP781687.1); Chile: Niebla
spring	Los Liles	mid	G	PLG4	_	_	_	_	_
spring	Los Liles	mid	G	PLG5	Pyropia orbicularis	_	_	_	_	OM216649	100 (KP781580.1); Chile: Constitución
spring	Los Liles	mid	H	PLH1	Pyropia sp. CHJ	88.2	47.4	Elongated rosette	Brown	OM216308	100 (KP781683.1); Chile: Los Molinos
spring	Los Liles	mid	H	PLH2	Pyropia sp. CHJ	62.3	48.4	Rosette	Brown	OM216416	99.4 (KP781601.1); Chile: Cucao
spring	Los Liles	mid	H	PLH3	_	_	_	_	_
spring	Los Liles	mid	H	PLH4	Pyropia sp. CHJ	_	_	_	_	OM216309	100 (KP781683.1); Chile: Los Molinos
spring	Los Liles	mid	H	PLH5	Pyropia orbicularis	62.8	46.8	Rosette	Brown	OM216650	100 (KP781580.1); Chile: Constitución
spring	Los Liles	mid	I	PLI1	Porphyra mumfordii	130.4	15.5	Lancelolate	Brown	OM215675	99.0 (JN028497.1); Canada: British Columbia, Bamfield, Scotts Bay
spring	Los Liles	mid	I	PLI2	Pyropia sp. CHJ	36.5	27.3	Rosette	Brown	OM216417	99.6 (KP781600.1); Chile: Ancud
spring	Los Liles	mid	I	PLI3	Pyropia sp. CHJ	68.4	34.0	Rosette	Brown	OM216418	99.6 (KP781601.1); Chile: Cucao
spring	Los Liles	mid	I	PLI4	Pyropia sp. CHJ	_	_	_	_	OM216310	100 (KP781683.1); Chile: Los Molinos
spring	Los Liles	mid	I	PLI5	Pyropia sp. CHJ	29.6	24.6	Rosette	Brown	OM216311	100 (KP781683.1); Chile: Los Molinos
spring	Los Liles	mid	J	PLJ1	Pyropia orbicularis	67.3	38.4	Rosette	Brown	OM216651	100 (KP781580.1); Chile: Constitución
spring	Los Liles	mid	J	PLJ2	Pyropia sp. CHJ	40.2	26.0	Rosette	Brown	OM216446	99.6 (KP781683.1); Chile: Los Molinos
spring	Los Liles	mid	J	PLJ3	Pyropia sp. CHJ	_	_	_	_	OM216312	99.8(KP781600.1); Chile: Ancud
spring	Los Liles	mid	J	PLJ4	Pyropia sp. CHJ	_	_	_	_	OM216313	100 (KP781683.1); Chile: Los Molinos
spring	Los Liles	mid	J	PLJ5	Pyropia orbicularis	43.7	27.9	Rosette	Brown	OM216652	100 (KP781580.1); Chile: Constitución
spring	Los Liles	mid	K	PLK1	Porphyra mumfordii	165.0	34.2	Rosette	Brown	OM215676	99.0 (JN028497.1); Canada: British Columbia, Bamfield, Scotts Bay
spring	Los Liles	mid	K	PLK2	Porphyra mumfordii	95.5	82.4	Rosette	Brown	OM215677	99.0 (JN028497.1); Canada: British Columbia, Bamfield, Scotts Bay
spring	Los Liles	mid	K	PLK3	Pyropia sp. CHJ	64.6	60.3	Elongated rosette	Brown	OM216314	100 (KP781600.1); Chile: Ancud
spring	Los Liles	mid	K	PLK4	Porphyra mumfordii	142.7	101.1	Rosette	Brown	OM215678	99.0 (JN028497.1); Canada: British Columbia, Bamfield, Scotts Bay
spring	Los Liles	mid	K	PLK5	Pyropia orbicularis	_	_	_	_	OM216653	100 (KP781589.1); Chile: Calfuco
spring	Los Liles	mid	L	PLL1	Pyropia sp. CHJ	78.5	21.4	Elongated rosette	Brown	OM216315	100 (KP781683.1); Chile: Los Molinos
spring	Los Liles	mid	L	PLL2	Porphyra mumfordii	90.8	21.5	Elongated rosette	Brown	OM215679	99.0 (JN028497.1); Canada: British Columbia, Bamfield, Scotts Bay
spring	Los Liles	mid	L	PLL3	Pyropia sp. CHJ	58.0	34.5	Rosette	Brown	OM216316	100 (KP781687.1); Chile: Niebla
spring	Los Liles	mid	L	PLL4	Pyropia sp. CHJ	49.7	21.4	Rosette	Brown	OM216317	100 (KP781600.1); Chile: Ancud
spring	Los Liles	mid	L	PLL5	Porphyra mumfordii	_	_	_	_	OM215680	99.0 (JN028497.1); Canada: British Columbia, Bamfield, Scotts Bay
spring	Los Liles	high	M	PLM1	Porphyra mumfordii	88.3	46.7	Elongated rosette	Brown	OM215681	99.0 (JN028497.1); Canada: British Columbia, Bamfield, Scotts Bay
spring	Los Liles	high	M	PLM2	Porphyra mumfordii	53.3	35.3	Elongated rosette	Brown	OM215682	98.8 (JN028497.1); Canada: British Columbia, Bamfield, Scotts Bay
spring	Los Liles	high	M	PLM3	Porphyra mumfordii	68.5	30.1	Elongated rosette	Brown	OM215683	99.0 (JN028497.1); Canada: British Columbia, Bamfield, Scotts Bay
spring	Los Liles	high	M	PLM4	Porphyra mumfordii	58.0	17.2	Elongated rosette	Brown	OM215684	98.8 (JN028497.1); Canada: British Columbia, Bamfield, Scotts Bay
spring	Los Liles	high	M	PLM5	Porphyra mumfordii	41.0	14.1	Elongated rosette	Brown	OM215685	99.0 (JN028497.1); Canada: British Columbia, Bamfield, Scotts Bay
spring	Los Liles	high	N	PLN1	Pyropia sp. CHJ	62.2	36.2	Rosette	Brown	OM216318	100 (KP781600.1); Chile: Ancud
spring	Los Liles	high	N	PLN2	Pyropia sp. CHJ	_	_	_	_	OM216319	99.1 (KP781601.1); Chile: Cucao
spring	Los Liles	high	N	PLN3	Pyropia sp. CHJ	47.7	9.4	Lancelolate	Brown	OM216320	100 (KP781600.1); Chile: Ancud
spring	Los Liles	high	N	PLN4	Pyropia sp. CHJ	69.2	67.5	Rosette	Brown	OM216321	100 (KP781683.1); Chile: Los Molinos
spring	Los Liles	high	N	PLN5	Pyropia sp. CHJ	61.5	56.3	Rosette	Brown	OM216322	100 (KP781683.1); Chile: Los Molinos
spring	Los Liles	high	O	PLO1	Pyropia orbicularis	101.1	40.4	Elongated rosette	Brown	short	96.6 (MN199373.1); Peru: Ica, Marcona, Playa Los Leones
spring	Los Liles	high	O	PLO2	Pyropia sp. CHJ	107.3	74.3	Rosette	Brown	OM216419	99.1 (KP781600.1); Chile: Ancud
spring	Los Liles	high	O	PLO3	Pyropia sp. CHJ	68.2	25.9	Elongated rosette	Brown	OM216420	99.6 (KP781600.1); Chile: Ancud
spring	Los Liles	high	O	PLO4	Pyropia sp. CHJ	86.1	40.1	Elongated rosette	Brown	OM216323	100 (KP781683.1); Chile: Los Molinos
spring	Los Liles	high	O	PLO5	Pyropia sp. CHJ	95.6	61.3	Elongated rosette	Brown	OM216421	99.1 (KP781601.1); Chile: Cucao
spring	Los Liles	high	P	PLP1	Porphyra mumfordii	55.1	10.1	Lancelolate	Brown	OM215674	98.5 (JN028497.1); Canada: British Columbia, Bamfield, Scotts Bay
spring	Los Liles	high	P	PLP2	Porphyra mumfordii	56.2	7.1	Lancelolate	Brown	OM215686	98.8 (JN028497.1); Canada: British Columbia, Bamfield, Scotts Bay
spring	Los Liles	high	P	PLP3	Porphyra mumfordii	53.9	10.5	Lancelolate	Brown	OM215687	100 (JN028508.1); Canada: British Columbia, Bamfield, Scotts Bay
spring	Los Liles	high	P	PLP4	Porphyra mumfordii	38.3	12.8	Lancelolate	Brown	OM215688	98.7 (JN028497.1); Canada: British Columbia, Bamfield, Scotts Bay
spring	Los Liles	high	P	PLP5	Pyropia sp. CHJ	47.8	10.4	Lancelolate	Brown	OM216324	100 (KP781687.1); Chile: Niebla
spring	Los Liles	high	Q	PLQ1	Porphyra mumfordii	40.7	44.6	Rosette	Brown	OM215689	99.0 (JN028497.1); Canada: British Columbia, Bamfield, Scotts Bay
spring	Los Liles	high	Q	PLQ2	Porphyra mumfordii	128.7	23.3	Elongated rosette	Brown	OM215690	99.0 (JN028497.1); Canada: British Columbia, Bamfield, Scotts Bay
spring	Los Liles	high	Q	PLQ3	Pyropia orbicularis	97.0	40.4	Elongated rosette	Brown	OM216654	100 (KP781580.1); Chile: Constitución
spring	Los Liles	high	Q	PLQ4	_	_	_	_	_
spring	Los Liles	high	Q	PLQ5	Porphyra mumfordii	117.5	26.2	Elongated rosette	Brown	OM215691	99.0 (JN028497.1); Canada: British Columbia, Bamfield, Scotts Bay
spring	Los Liles	high	R	PLR1	Porphyra mumfordii	72.2	52.0	Rosette	Brown	OM215692	99.0 (JN028497.1); Canada: British Columbia, Bamfield, Scotts Bay
spring	Los Liles	high	R	PLR2	Porphyra mumfordii	62.3	37.4	Rosette	Brown	OM215693	99.0 (JN028497.1); Canada: British Columbia, Bamfield, Scotts Bay
spring	Los Liles	high	R	PLR3	Porphyra mumfordii	108.9	84.0	Rosette	Brown	OM215694	99.0 (JN028497.1); Canada: British Columbia, Bamfield, Scotts Bay
spring	Los Liles	high	R	PLR4	Porphyra mumfordii	125.1	71.0	Rosette	Brown	OM215695	98.4 (JN028497.1); Canada: British Columbia, Bamfield, Scotts Bay
spring	Los Liles	high	R	PLR5	_	_	_	_	_
spring	Los Liles	spray	S	PLS1	Pyropia sp. CHJ	_	_	_	_	OM216325	99.8 (KP781683.1); Chile: Los Molinos
spring	Los Liles	spray	S	PLS2	Pyropia sp. CHJ	_	_	_	_	OM216326	99.8 (KP781683.1); Chile: Los Molinos
spring	Los Liles	spray	S	PLS3	Pyropia sp. CHJ	_	_	_	_	OM216327	100 (KP781683.1); Chile: Los Molinos
spring	Los Liles	spray	S	PLS4	Pyropia sp. CHJ	_	_	_	_	OM216459	99.6 (KP781600.1); Chile: Ancud
spring	Los Liles	spray	S	PLS5	Pyropia sp. CHJ	_	_	_	_	OM216328	100 (KP781683.1); Chile: Los Molinos
spring	Los Liles	spray	T	PLT1	Porphyra mumfordii	44.9	41.5	Rosette	Brown	OM215696	99.0 (JN028497.1); Canada: British Columbia, Bamfield, Scotts Bay
spring	Los Liles	spray	T	PLT2	Porphyra mumfordii	69.3	17.8	Rosette	Brown	OM215697	99.0 (JN028497.1); Canada: British Columbia, Bamfield, Scotts Bay
spring	Los Liles	spray	T	PLT3	Porphyra mumfordii	59.6	17.5	Rosette	Brown	short	96.2 (JN028497.1); Canada: British Columbia, Bamfield, Scotts Bay
spring	Los Liles	spray	T	PLT4	Porphyra mumfordii	49.6	12.2	Rosette	Brown	OM215698	99.0 (JN028497.1); Canada: British Columbia, Bamfield, Scotts Bay
spring	Los Liles	spray	T	PLT5	Porphyra mumfordii	62.9	21.9	Rosette	Brown	OM215699	99.0 (JN028497.1); Canada: British Columbia, Bamfield, Scotts Bay
spring	San Carlos	low	A	PCA1	_	_	_	_	_
spring	San Carlos	low	A	PCA2	Pyropia sp. CHJ	145.5	104.6	Rosette	Brown	OM216329	100 (KP781683.1); Chile: Los Molinos
spring	San Carlos	low	A	PCA3	Pyropia sp. CHJ	105.3	56.0	Rosette	Brown	OM216330	99.8 (KP781683.1); Chile: Los Molinos
spring	San Carlos	low	A	PCA4	Pyropia sp. CHJ	62.4	22.1	Rosette	Brown	OM216331	100 (KP781683.1); Chile: Los Molinos
spring	San Carlos	low	A	PCA5	Pyropia sp. CHJ	100.8	69.1	Rosette	Brown	OM216447	100 (KP781662.1); Chile: Cucao
spring	San Carlos	low	B	PCB1	Pyropia sp. CHJ	100.2	71.9	Rosette	Brown	OM216399	100 (KP781683.1); Chile: Los Molinos
spring	San Carlos	low	B	PCB2	Pyropia sp. CHJ	57.0	29.0	Rosette	Brown	OM216332	100 (KP781683.1); Chile: Los Molinos
spring	San Carlos	low	B	PCB3	Pyropia sp. CHJ	37.6	36.3	Rosette	Brown	OM216398	100 (KP781600.1); Chile: Ancud
spring	San Carlos	low	B	PCB4	Pyropia sp. CHJ	67.5	43.2	Elongated rosette	Brown	OM216401	99.6 (KP781601.1); Chile: Cucao
spring	San Carlos	low	B	PCB5	Pyropia sp. CHJ	36.6	33.5	Rosette	Brown	OM216333	100 (KP781683.1); Chile: Los Molinos
spring	San Carlos	low	C	PCC1	Pyropia sp. CHJ	104.2	61.1	Rosette	Brown	OM216448	100 (KP781662.1); Chile: Cucao
spring	San Carlos	low	C	PCC2	Pyropia sp. CHJ	70.3	40.7	Rosette	Brown	OM216334	99.8 (KP781683.1); Chile: Los Molinos
spring	San Carlos	low	C	PCC3	Pyropia orbicularis	46.7	30.8	Rosette	Brown	OM215841	99.4 (KP781654.1); Chile: Ancud
spring	San Carlos	low	C	PCC4	Pyropia sp. CHJ	123.1	87.0	Rosette	Brown	OM216335	100 (KP781683.1); Chile: Los Molinos
spring	San Carlos	low	C	PCC5	Pyropia sp. CHJ	55.0	40.5	Rosette	Brown	OM216422	99.6 (KP781683.1); Chile: Los Molinos
spring	San Carlos	low	D	PCD1	_	_	_	_	_
spring	San Carlos	low	D	PCD2	Pyropia sp. CHJ	143.5	78.6	Rosette	Brown	OM216449	100 (KP781662.1); Chile: Cucao
spring	San Carlos	low	D	PCD3	Pyropia sp. CHJ	186.0	181.8	Rosette	Brown	OM216460	99.3 (KP781601.1); Chile: Cucao
spring	San Carlos	low	D	PCD4	Pyropia sp. CHJ	153.1	127.2	Rosette	Brown	OM216336	100 (KP781683.1); Chile: Los Molinos
spring	San Carlos	low	D	PCD5	Pyropia sp. CHJ	125.6	106.1	Rosette	Brown	OM216337	99.8 (KP781601.1); Chile: Cucao
spring	San Carlos	low	E	PCE1	Pyropia orbicularis	142.2	34.1	Elongated rosette	Brown	OM216655	100 (KP781589.1); Chile: Calfuco
spring	San Carlos	low	E	PCE2	Pyropia orbicularis	73.4	15.00	Lancelolate	Brown	OM216656	100 (KP781580.1); Chile: Constitución
spring	San Carlos	low	E	PCE3	Fuscifolium sp. CHA	139.7	97.5	Rosette	Brown	OM141389	99.3 (KP781631.1); Chile: Puerto Obscuro
spring	San Carlos	low	E	PCE4	Pyropia orbicularis	52.7	19.9	Lancelolate	Brown	OM216657	100 (KP781589.1); Chile: Calfuco
spring	San Carlos	low	E	PCE5	Pyropia orbicularis	79.4	26.2	Elongated rosette	Brown	OM215842	99.6 (KP781589.1); Chile: Calfuco
spring	San Carlos	low	F	PCF1	Pyropia orbicularis	158.8	108.8	Elongated rosette	Brown	OM215843	99.4 (KP781589.1); Chile: Calfuco
spring	San Carlos	low	F	PCF2	Pyropia sp. CHJ	294.6	51.9	Elongated rosette	Brown	OM216450	100 (KP781662.1); Chile: Cucao
spring	San Carlos	low	F	PCF3	Pyropia orbicularis	136.1	117.0	Rosette	Brown	OM215858	100 (KP781589.1); Chile: Calfuco
spring	San Carlos	low	F	PCF4	_	_	_	_	_
spring	San Carlos	low	F	PCF5	Pyropia sp. CHJ	161.3	83.3	Elongated rosette	Brown	OM216338	100 (KP781589.1); Chile: Calfuco
spring	San Carlos	mid	G	PCG1	Pyropia sp. CHJ	107.9	31.7	Elongated rosette	Brown	OM216451	100 (KP781662.1); Chile: Cucao
spring	San Carlos	mid	G	PCG2	Pyropia sp. CHJ	78.0	30.4	Elongated rosette	Brown	OM216339	100 (KP781662.1); Chile: Cucao
spring	San Carlos	mid	G	PCG3	Pyropia sp. CHJ	97.5	33.3	Elongated rosette	Brown	OM216461	100 (KP781662.1); Chile: Cucao
spring	San Carlos	mid	G	PCG4	Pyropia sp. CHJ	115.2	36.1	Elongated rosette	Brown	OM216452	100 (KP781662.1); Chile: Cucao
spring	San Carlos	mid	G	PCG5	Porphyra mumfordii	28.4	11.6	Rosette	Brown	OM215700	99.8 (JN028497.1); Canada: British Columbia, Bamfield, Scotts Bay
spring	San Carlos	mid	H	PCH1	Porphyra mumfordii	47.9	18.5	Elongated rosette	Brown	OM215701	99.8 (KP781654.1); Chile: Ancud
spring	San Carlos	mid	H	PCH2	Porphyra mumfordii	51.6	41.2	Elongated rosette	Brown	OM215702	99.8 (JN028497.1); Canada: British Columbia, Bamfield, Scotts Bay
spring	San Carlos	mid	H	PCH3	Porphyra mumfordii	46.9	19.5	Elongated rosette	Brown	OM215703	99.8 (JN028497.1); Canada: British Columbia, Bamfield, Scotts Bay
spring	San Carlos	mid	H	PCH4	_	_	_	_	_
spring	San Carlos	mid	H	PCH5	Porphyra mumfordii	81.5	30.9	Elongated rosette	Brown	OM215704	99.8 ( KP781642.1); Chile: Cheuque
spring	San Carlos	mid	I	PCI1	Pyropia sp. CHJ	37.5	23.3	Rosette	Brown	OM216441	100 (KP781683.1); Chile: Los Molinos
spring	San Carlos	mid	I	PCI2	Pyropia sp. CHJ	73.5	53.5	Rosette	Yellowish brown	short	99.8 (KP781683.1); Chile: Los Molinos
spring	San Carlos	mid	I	PCI3	Pyropia sp. CHJ	44.3	39.7	Rosette	Brown	OM216340	100 (KP781683.1); Chile: Los Molinos
spring	San Carlos	mid	I	PCI4	Pyropia sp. CHJ	104.0	64.4	Elongated rosette	Yellowish brown	OM216453	100 (KP781662.1); Chile: Cucao
spring	San Carlos	mid	I	PCI5	Pyropia sp. CHJ	47.9	26.4	Rosette	Brown	OM216423	99.1 (KP781601.1); Chile: Cucao
spring	San Carlos	mid	J	PCJ1	Pyropia sp. CHJ	133.2	28.4	Elongated rosette	Brown	OM216341	99.6 (KP781600.1); Chile: Ancud
spring	San Carlos	mid	J	PCJ2	Pyropia sp. CHJ	109.9	15.4	Lancelolate	Brown	OM216342	100 (KP781600.1); Chile: Ancud
spring	San Carlos	mid	J	PCJ3	Porphyra mumfordii	65.5	14.9	Lancelolate	Brown	OM215705	99.8 (JN028497.1); Canada: British Columbia, Bamfield, Scotts Bay
spring	San Carlos	mid	J	PCJ4	Pyropia orbicularis	77.9	25.9	Elongated rosette	Brown	OM215844	99.6 (KP781589.1); Chile: Calfuco
spring	San Carlos	mid	J	PCJ5	Pyropia sp. CHJ	76.2	14.9	Elongated rosette	Brown	OM216343	100 (KP781683.1); Chile: Los Molinos
spring	San Carlos	mid	K	PCK1	Porphyra mumfordii	54.9	42.9	Rosette	Brown	OM215706	99.8 (JN028497.1); Canada: British Columbia, Bamfield, Scotts Bay
spring	San Carlos	mid	K	PCK2	Porphyra sp. FIH	88.7	15.8	Lancelolate	Brown	OM215365	100 (JN028551.1); Chile: Pichicuyin
spring	San Carlos	mid	K	PCK3	Porphyra mumfordii	109.8	19.0	Lancelolate	Brown	OM215707	99.8 (KP781642.1); Chile: Cheuque
spring	San Carlos	mid	K	PCK4	Porphyra mumfordii	58.2	28.2	Elongated rosette	Brown	OM215708	99.8 (JN028497.1); Canada: British Columbia, Bamfield, Scotts Bay
spring	San Carlos	mid	K	PCK5	Porphyra mumfordii	46.9	22.8	Elongated rosette	Brown	OM215709	99.8 (JN028497.1); Canada: British Columbia, Bamfield, Scotts Bay
spring	San Carlos	mid	L	PCL1	Pyropia sp. CHJ	30.9	18.3	Rosette	Brown	OM216462	98.4 (KP781662.1); Chile: Cucao
spring	San Carlos	mid	L	PCL2	Pyropia sp. CHJ	79.3	17.8	Elongated rosette	Brown	OM216424	99.3 ( KP781601.1); Chile: Cucao
spring	San Carlos	mid	L	PCL3	Pyropia sp. CHJ	39.1	20.3	Elongated rosette	Brown	OM216402	99.6 (KP781601.1); Chile: Cucao
spring	San Carlos	mid	L	PCL4	Porphyra sp. FIH	53.5	19.3	Elongated rosette	Brown	OM215404	99.6 (KP781601.1); Chile: Cucao
spring	San Carlos	mid	L	PCL5	Pyropia sp. CHJ	38.3	25.3	Rosette	Brown	OM216344	100 (KP781683.1); Chile: Los Molinos
spring	San Carlos	high	M	PCM1	Porphyra mumfordii	37.1	10.7	Lancelolate	Brown	OM215710	99.8 (KP781642.1); Chile: Cheuque
spring	San Carlos	high	M	PCM2	Porphyra mumfordii	54.4	11.0	Lancelolate	Brown	OM215711	99.8 (JN028497.1); Canada: British Columbia, Bamfield, Scotts Bay
spring	San Carlos	high	M	PCM3	Porphyra mumfordii	47.9	7.5	Lancelolate	Brown	OM215712	99.8 ( KP781642.1); Chile: Cheuque
spring	San Carlos	high	M	PCM4	_	_	_	_	_
spring	San Carlos	high	M	PCM5	_	_	_	_	_
spring	San Carlos	high	N	PCN1	Porphyra sp. FIH	158.2	18.5	Lancelolate	Brown	OM215405	99.5 (JN028551.1); Chile: Pichicuyin
spring	San Carlos	high	N	PCN2	Porphyra sp. FIH	64.6	16.4	Elongated rosette	Brown	OM215366	100 (JN028551.1); Chile: Pichicuyin
spring	San Carlos	high	N	PCN3	Porphyra sp. FIH	67.6	15.1	Elongated rosette	Brown	OM215406	99.8 (JN028551.1); Chile: Pichicuyin
spring	San Carlos	high	N	PCN4	Porphyra sp. FIH	113.5	30.5	Elongated rosette	Brown	OM215407	99.8 (JN028551.1); Chile: Pichicuyin
spring	San Carlos	high	N	PCN5	Porphyra sp. FIH	58.4	31.1	Elongated rosette	Brown	OM215408	99.8 (KP781641.1); Chile: Cheuque
spring	San Carlos	high	O	PCO1	Porphyra mumfordii	52.2	9.2	Lancelolate	Brown	OM215713	99.8 (JN028497.1); Canada: British Columbia, Bamfield, Scotts Bay
spring	San Carlos	high	O	PCO2	Porphyra mumfordii	82.6	23.6	Elongated rosette	Brown	OM215714	99.8 (KP781642.1); Chile: Cheuque
spring	San Carlos	high	O	PCO3	Porphyra mumfordii	57.0	10.0	Elongated rosette	Brown	OM215715	99.8 (JN028497.1); Canada: British Columbia, Bamfield, Scotts Bay
spring	San Carlos	high	O	PCO4	Porphyra mumfordii	84.3	15.2	Elongated rosette	Brown	OM215452	99.6 (JN028497.1); Canada: British Columbia, Bamfield, Scotts Bay
spring	San Carlos	high	O	PCO5	Porphyra sp. FIH	104.6	12.8	Lancelolate	Brown	OM215409	99.8 (KP781641.1); Chile: Cheuque
spring	San Carlos	high	P	PCP1	_	_	_	_	_
spring	San Carlos	high	P	PCP2	Porphyra mumfordii	48.0	13.2	Elongated rosette	Brown	OM401715	99.6 (KP781642.1); Chile: Cheuque
spring	San Carlos	high	P	PCP3	_	_	_	_	_
spring	San Carlos	high	P	PCP4	Pyropia sp. CHJ	64.0	37.7	Rosette	Brown	OM216345	100 (KP781683.1); Chile: Los Molinos
spring	San Carlos	high	P	PCP5	Pyropia sp. CHJ	62.6	53.3	Rosette	Brown	OM216346	99.6 (KP781601.1); Chile: Cucao
spring	San Carlos	high	Q	PCQ1	Pyropia sp. CHJ	133.0	72.3	Elongated rosette	Brown	OM216425	99.1 (KP781601.1); Chile: Cucao
spring	San Carlos	high	Q	PCQ2	Pyropia sp. CHJ	108.2	107.8	Rosette	Brown	OM216347	99.6 (KP781601.1); Chile: Cucao
spring	San Carlos	high	Q	PCQ3	Porphyra mumfordii	99.2	45.8	Rosette	Brown	OM215716	99.8 (JN028497.1); Canada: British Columbia, Bamfield, Scotts Bay
spring	San Carlos	high	Q	PCQ4	Porphyra mumfordii	197.0	22.5	Lancelolate	Brown	OM215717	99.8 (JN028497.1); Canada: British Columbia, Bamfield, Scotts Bay
spring	San Carlos	high	Q	PCQ5	Porphyra mumfordii	159.5	30.1	Lancelolate	Brown	OM215718	99.8 (JN028497.1); Canada: British Columbia, Bamfield, Scotts Bay
spring	San Carlos	high	R	PCR1	Porphyra mumfordii	177.7	28.9	Lancelolate	Brown	OM215719	99.6 (JN028497.1); Canada: British Columbia, Bamfield, Scotts Bay
spring	San Carlos	high	R	PCR2	Porphyra sp. FIH	95.2	18.1	Lancelolate	Brown	OM215410	99.8 (KP781641.1); Chile: Cheuque
spring	San Carlos	high	R	PCR3	Porphyra sp. FIH	100.0	16.3	Lancelolate	Brown	OM215412	99.8 (JN028551.1); Chile: Pichicuyin
spring	San Carlos	high	R	PCR4	Pyropia sp. CHJ	90.0	17.3	Lancelolate	Brown	OM216348	98.3 (KP781683.1); Chile: Los Molinos
spring	San Carlos	high	R	PCR5	Porphyra sp. FIH	120.1	10.8	Lancelolate	Brown	OM215369	99.1 (KP781596.1); Chile: Metri
spring	San Carlos	spray	S	PCS1	_	_	_	_	_
spring	San Carlos	spray	S	PCS2	Porphyra sp. FIH	81.9	13.8	Lancelolate	Brown	OM215413	99.6 (KP781641.1); Chile: Cheuque
spring	San Carlos	spray	S	PCS3	Porphyra sp. FIH	61.7	17.0	Lancelolate	Brown	OM215367	99.5 (JN028551.1); Chile: Pichicuyin
spring	San Carlos	spray	S	PCS4	Porphyra sp. FIH	66.6	16.3	Lancelolate	Brown	OM215414	99.5 (JN028551.1); Chile: Pichicuyin
spring	San Carlos	spray	S	PCS5	Porphyra sp. FIH	109.0	12.4	Lancelolate	Brown	OM215289	99.8 (JN028551.1); Chile: Pichicuyin
spring	San Carlos	spray	T	PCT1	Porphyra sp. FIH	33.3	15.4	Rosette	Brown	OM215425	100 (JN028551.1); Chile: Pichicuyin
spring	San Carlos	spray	T	PCT2	Porphyra mumfordii	29.0	8.8	Elongated rosette	Brown	OM215720	99.8 (JN028497.1); Canada: British Columbia, Bamfield, Scotts Bay
spring	San Carlos	spray	T	PCT3	Porphyra mumfordii	75.5	6.9	Lancelolate	Brown	OM215721	99.8 (JN028497.1); Canada: British Columbia, Bamfield, Scotts Bay
spring	San Carlos	spray	T	PCT4	Porphyra mumfordii	29.1	14.9	Elongated rosette	Brown	short	99.0 (KP781682.1); Chile: Los Molinos
spring	San Carlos	spray	T	PCT5	Porphyra sp. FIH	44.5	20.1	Rosette	Brown	OM215368	98.8 (KP781654.1); Chile: Ancud, Chiloe
summer	Pilolcura	low	A	VPA1	Pyropia orbicularis	70.4	56.4	Rosette	Brown	short	100 (KP781589.1); Chile: Calfuco
summer	Pilolcura	low	A	VPA2	Pyropia orbicularis	90.5	27.4	Elongated rosette	Brown	OM216658	100 (KP781580.1); Chile: Constitución
summer	Pilolcura	low	A	VPA3	Pyropia sp. CHH	86.0	79.3	Rosette	Brown	OM215234	100 (KP781676.1); Chile: Niebla
summer	Pilolcura	low	A	VPA4	Pyropia orbicularis	56.1	50.6	Rosette	Brown	OM215874	99.6 (KP781589.1); Chile: Calfuco
summer	Pilolcura	low	A	VPA5	Pyropia orbicularis	63.7	58.6	Rosette	Brown	OM216659	100 (KP781580.1); Chile: Constitución
summer	Pilolcura	low	B	VPB1	Pyropia orbicularis	98.7	48.0	Rosette	Brown	OM215875	100 (KP781589.1); Chile: Calfuco
summer	Pilolcura	low	B	VPB2	Pyropia orbicularis	74.8	55.9	Rosette	Brown	OM216660	99.8 (KP781580.1); Chile: Constitución
summer	Pilolcura	low	B	VPB3	Pyropia orbicularis	42.6	39.6	Rosette	Brown	OM216661	100 (KP781580.1); Chile: Constitución
summer	Pilolcura	low	B	VPB4	Pyropia orbicularis	100.0	60.3	Elongated rosette	Brown	OM216662	100 (KP781580.1); Chile: Constitución
summer	Pilolcura	low	B	VPB5	Pyropia sp. CHJ	77.2	41.5	Elongated rosette	Brown	OM216349	100 (KP781683.1); Chile: Los Molinos
summer	Pilolcura	low	C	VPC1	_	_	_	_	_
summer	Pilolcura	low	C	VPC2	_	_	_	_	_
summer	Pilolcura	low	C	VPC3	Pyropia orbicularis	_	_	_	_	OM215876	100 (KP781589.1); Chile: Calfuco
summer	Pilolcura	low	C	VPC4	Pyropia orbicularis	_	_	_	_	OM216663	100 (KP781580.1); Chile: Constitución
summer	Pilolcura	low	C	VPC5	Pyropia orbicularis	_	_	_	_	OM216664	100 (KP781580.1); Chile: Constitución
summer	Pilolcura	low	D	VPD1	Pyropia orbicularis	_	_	_	_	short	99.7 (KP781589.1); Chile: Calfuco
summer	Pilolcura	low	D	VPD2	Pyropia orbicularis	_	_	_	_	OM216665	100 (KP781580.1); Chile: Constitución
summer	Pilolcura	low	D	VPD3	Pyropia orbicularis	_	_	_	_	OM216666	99.1 (KP781580.1); Chile: Constitución
summer	Pilolcura	low	D	VPD4	Pyropia orbicularis	_	_	_	_	OM216667	100 (KP781580.1); Chile: Constitución
summer	Pilolcura	low	D	VPD5	Pyropia orbicularis	_	_	_	_	OM215877	100 (KP781589.1); Chile: Calfuco
summer	Pilolcura	low	E	VPE1	Pyropia orbicularis	_	_	_	_	OM216668	100 (KP781580.1); Chile: Constitución
summer	Pilolcura	low	E	VPE2	_	_	_	_	_
summer	Pilolcura	low	E	VPE3	Pyropia orbicularis	_	_	_	_	OM215878	99.8 (KP781580.1); Chile: Constitución
summer	Pilolcura	low	E	VPE4	Pyropia orbicularis	_	_	_	_	OM216669	100 (KP781580.1); Chile: Constitución
summer	Pilolcura	low	E	VPE5	Pyropia orbicularis	_	_	_	_	OM215879	100 (KP781589.1); Chile: Calfuco
summer	Pilolcura	low	F	VPF1	Pyropia orbicularis	_	_	_	_	OM215880	100 (KP781580.1); Chile: Constitución
summer	Pilolcura	low	F	VPF2	Pyropia orbicularis	_	_	_	_	OM215881	100 (KP781589.1); Chile: Calfuco
summer	Pilolcura	low	F	VPF3	Pyropia orbicularis	_	_	_	_	OM216670	100 (KP781580.1); Chile: Constitución
summer	Pilolcura	low	F	VPF4	_	_	_	_	_
summer	Pilolcura	low	F	VPF5	Pyropia orbicularis	_	_	_	_	OM215882	99.8 (KP781589.1); Chile: Calfuco
summer	Pilolcura	mid	G	VPG1	Pyropia orbicularis	_	_	_	_	OM215883	100 (KP781589.1); Chile: Calfuco
summer	Pilolcura	mid	G	VPG2	Pyropia orbicularis	_	_	_	_	OM215884	100 (KP781589.1); Chile: Calfuco
summer	Pilolcura	mid	G	VPG3	Pyropia orbicularis	_	_	_	_	OM216671	100 (KP781580.1); Chile: Constitución
summer	Pilolcura	mid	G	VPG4	Pyropia orbicularis	_	_	_	_	OM215885	99.8 (KP781589.1); Chile: Calfuco
summer	Pilolcura	mid	G	VPG5	Pyropia orbicularis	_	_	_	_	OM216672	100 (KP781580.1); Chile: Constitución
summer	Pilolcura	mid	H	VPH1	Pyropia orbicularis	149.0	141.2	Rosette	Brown	OM215886	100 (KP781589.1); Chile: Calfuco
summer	Pilolcura	mid	H	VPH2	Pyropia orbicularis	105.2	67.7	Rosette	Greenish brown	OM215887	100 (KP781589.1); Chile: Calfuco
summer	Pilolcura	mid	H	VPH3	Fuscifolium sp. CHA	183.5	30.3	Lancelolate	Greenish brown	OM141386	99.5 (KP781631.1); Chile: Puerto Obscuro
summer	Pilolcura	mid	H	VPH4	Pyropia orbicularis	108.3	83.44	Elongated rosette	Brown	OM215888	100 (KP781580.1); Chile: Constitución
summer	Pilolcura	mid	H	VPH5	Pyropia orbicularis	97.4	80.8	Rosette	Brown	OM216673	100 (KP781580.1); Chile: Constitución
summer	Pilolcura	mid	I	VPI1	Pyropia orbicularis	_	_	_	_	OM216674	100 (KP781580.1); Chile: Constitución
summer	Pilolcura	mid	I	VPI2	Pyropia orbicularis	_	_	_	_	OM215889	99.8 (KP781589.1); Chile: Calfuco
summer	Pilolcura	mid	I	VPI3	Pyropia orbicularis	_	_	_	_	OM215890	100 (KP781589.1); Chile: Calfuco
summer	Pilolcura	mid	I	VPI4	Pyropia orbicularis	_	_	_	_	OM215891	100 (KP781580.1); Chile: Constitución
summer	Pilolcura	mid	I	VPI5	Pyropia orbicularis	_	_	_	_	OM216675	100 (KP781580.1); Chile: Constitución
summer	Pilolcura	mid	J	VPJ1	Pyropia orbicularis	_	_	_	_	OM216676	99.8 (KP781580.1); Chile: Constitución
summer	Pilolcura	mid	J	VPJ2	_	_	_	_	_
summer	Pilolcura	mid	J	VPJ3	Pyropia orbicularis	_	_	_	_	OM216677	100 (KP781580.1); Chile: Constitución
summer	Pilolcura	mid	J	VPJ4	Pyropia orbicularis	_	_	_	_	OM216678	100 (KP781580.1); Chile: Constitución
summer	Pilolcura	mid	J	VPJ5	Pyropia orbicularis	_	_	_	_	OM216679	100 (KP781580.1); Chile: Constitución
summer	Pilolcura	mid	K	VPK1	Pyropia orbicularis	_	_	_	_	OM215892	100 (KP781589.1); Chile: Calfuco
summer	Pilolcura	mid	K	VPK2	Pyropia orbicularis	_	_	_	_	OM215893	100 (KP781589.1); Chile: Calfuco
summer	Pilolcura	mid	K	VPK3	Pyropia orbicularis	_	_	_	_	OM215894	100 (KP781589.1); Chile: Calfuco
summer	Pilolcura	mid	K	VPK4	Pyropia orbicularis	_	_	_	_	OM215895	100 (KP781589.1); Chile: Calfuco
summer	Pilolcura	mid	K	VPK5	Pyropia orbicularis	_	_	_	_	OM215896	99.8 (KP781589.1); Chile: Calfuco
summer	Pilolcura	mid	L	VPL1	Pyropia orbicularis	_	_	_	_	OM215897	99.8 (KP781589.1); Chile: Calfuco
summer	Pilolcura	mid	L	VPL2	Pyropia sp. CHJ	_	_	_	_	OM216465	100 (KP781600.1); Chile: Ancud
summer	Pilolcura	mid	L	VPL3	Pyropia orbicularis	_	_	_	_	OM216680	100 (KP781580.1); Chile: Constitución
summer	Pilolcura	mid	L	VPL4	Pyropia orbicularis	_	_	_	_	OM215898	100 (KP781589.1); Chile: Calfuco
summer	Pilolcura	mid	L	VPL5	Pyropia orbicularis	_	_	_	_	OM215899	100 (KP781589.1); Chile: Calfuco
summer	Pilolcura	high	M	VPM1	Pyropia orbicularis	_	_	_	_	OM216681	100 (KP781580.1); Chile: Constitución
summer	Pilolcura	high	M	VPM2	Pyropia orbicularis	_	_	_	_	OM216682	100 (KP781580.1); Chile: Constitución
summer	Pilolcura	high	M	VPM3	Pyropia orbicularis	_	_	_	_	OM216683	100 (KP781580.1); Chile: Constitución
summer	Pilolcura	high	M	VPM4	Pyropia orbicularis	_	_	_	_	OM215900	100 (KP781589.1); Chile: Calfuco
summer	Pilolcura	high	M	VPM5	Pyropia orbicularis	_	_	_	_	OM216684	100 (KP781580.1); Chile: Constitución
summer	Pilolcura	high	N	VPN1	Pyropia orbicularis	_	_	_	_	OM215901	100 (KP781589.1); Chile: Calfuco
summer	Pilolcura	high	N	VPN2	_	_	_	_	_
summer	Pilolcura	high	N	VPN3	Pyropia orbicularis	_	_	_	_	OM216685	100 (KP781580.1); Chile: Constitución
summer	Pilolcura	high	N	VPN4	_	_	_	_	_
summer	Pilolcura	high	N	VPN5	Pyropia orbicularis	_	_	_	_	short	99.4 (MN199373.1); Peru: Marcona
summer	Pilolcura	high	O	VPO1	Porphyra luchea	81.6	50.3	Rosette	Brown	OM215206	99.7 (MH123949.1); Chile: Maitencillo
summer	Pilolcura	high	O	VPO2	Pyropia orbicularis	55.2	53.1	Rosette	Brown	OM215864	99.1 (KP781580.1); Chile: Constitución
summer	Pilolcura	high	O	VPO3	Pyropia orbicularis	63.6	26.6	Elongated rosette	Brown	OM216686	100 (KP781580.1); Chile: Constitución
summer	Pilolcura	high	O	VPO4	Pyropia orbicularis	39.0	16.1	Elongated rosette	Brown	OM215902	99.8 (KP781589.1); Chile: Calfuco
summer	Pilolcura	high	O	VPO5	Pyropia orbicularis	36.9	25.9	Rosette	Brown	OM216687	100 (KP781580.1); Chile: Constitución
summer	Pilolcura	high	P	VPP1	Pyropia sp. CHJ	_	_	_	_	OM216466	100 (KP781662.1); Chile: Cucao
summer	Pilolcura	high	P	VPP2	Pyropia sp. CHJ	_	_	_	_	OM216350	100 (KP781600.1); Chile: Ancud
summer	Pilolcura	high	P	VPP3	Pyropia orbicularis	_	_	_	_	OM215903	100 (KP781589.1); Chile: Calfuco
summer	Pilolcura	high	P	VPP4	Pyropia orbicularis	_	_	_	_	OM216688	100 (KP781580.1); Chile: Constitución
summer	Pilolcura	high	P	VPP5	Pyropia sp. CHJ	_	_	_	_	OM216351	100 (KP781683.1); Chile: Los Molinos
summer	Pilolcura	high	Q	VPQ1	Pyropia orbicularis	_	_	_	_	OM216689	100 (KP781580.1); Chile: Constitución
summer	Pilolcura	high	Q	VPQ2	Pyropia orbicularis	_	_	_	_	OM215810	100 (KP781580.1); Chile: Constitución
summer	Pilolcura	high	Q	VPQ3	Pyropia orbicularis	_	_	_	_	OM216690	100 (KP781580.1); Chile: Constitución
summer	Pilolcura	high	Q	VPQ4	Pyropia orbicularis	_	_	_	_	OM216691	100 (KP781580.1); Chile: Constitución
summer	Pilolcura	high	Q	VPQ5	Pyropia orbicularis	_	_	_	_	OM216692	100 (KP781580.1); Chile: Constitución
summer	Pilolcura	high	R	VPR1	Pyropia orbicularis	_	_	_	_	OM216693	100 (KP781580.1); Chile: Constitución
summer	Pilolcura	high	R	VPR2	Pyropia orbicularis	_	_	_	_	OM215904	100 (KP781589.1); Chile: Calfuco
summer	Pilolcura	high	R	VPR3	Pyropia orbicularis	_	_	_	_	OM216694	100 (KP781580.1); Chile: Constitución
summer	Pilolcura	high	R	VPR4	Pyropia orbicularis	_	_	_	_	OM215905	100 (KP781589.1); Chile: Calfuco
summer	Pilolcura	high	R	VPR5	Pyropia orbicularis	_	_	_	_	OM216695	100 (KP781580.1); Chile: Constitución
summer	Pilolcura	spray	S	VPS1	Pyropia sp. CHJ	_	_	_	_	OM216352	100 (KP781683.1); Chile: Los Molinos
summer	Pilolcura	spray	S	VPS2	Pyropia sp. CHJ	_	_	_	_	OM216353	100 (KP781683.1); Chile: Los Molinos
summer	Pilolcura	spray	S	VPS3	Pyropia sp. CHJ	_	_	_	_	OM216354	100 (KP781600.1); Chile: Ancud
summer	Pilolcura	spray	S	VPS4	Porphyra sp. FIH	_	_	_	_	OM215364	99.8 (KP781641.1); Chile: Cheuque
summer	Pilolcura	spray	S	VPS5	Pyropia sp. CHJ	_	_	_	_	OM216355	100 (KP781600.1); Chile: Ancud
summer	Pilolcura	spray	T	VPT1	Pyropia sp. CHJ	_	_	_	_	OM216356	100 (KP781600.1); Chile: Ancud
summer	Pilolcura	spray	T	VPT2	Pyropia sp. CHJ	_	_	_	_	OM216357	100 (KP781600.1); Chile: Ancud
summer	Pilolcura	spray	T	VPT3	Pyropia sp. CHJ	_	_	_	_	short	100 (KP781600.1); Chile: Ancud
summer	Pilolcura	spray	T	VPT4	_	_	_	_	_
summer	Pilolcura	spray	T	VPT5	_	_	_	_	_
summer	Melinka	low	A	VMA1	Porphyra mumfordii	137.4	17.1	Lancelolate	Brown	OM215722	99.6 (JN028497.1); Canada: British Columbia, Bamfield, Scotts Bay
summer	Melinka	low	A	VMA2	Pyropia orbicularis	79.6	68.2	Rosette	Brown	OM216696	100 (KP781652.1); Chile: Estaquilla
summer	Melinka	low	A	VMA3	Pyropia orbicularis	149.6	118.7	Rosette	Brown	OM216697	100 (KP781652.1); Chile: Estaquilla
summer	Melinka	low	A	VMA4	Pyropia orbicularis	111.1	79.6	Rosette	Brown	OM216698	99.6 (KP781580.1); Chile: Constitución
summer	Melinka	low	A	VMA5	Porphyra mumfordii	118.2	41.2	Elongated rosette	Brown	OM215723	99.6 (JN028497.1); Canada: British Columbia, Bamfield, Scotts Bay
summer	Melinka	low	B	VMB1	Pyropia orbicularis	137.2	100.0	Rosette	Greenish brown	OM216699	99.8 (KP781652.1); Chile: Estaquilla
summer	Melinka	low	B	VMB2	Pyropia orbicularis	102.5	83.9	Rosette	Greenish brown	OM216700	99.8 (KP781652.1); Chile: Estaquilla
summer	Melinka	low	B	VMB3	Porphyra mumfordii	80.5	32.7	Elongated rosette	Brown	OM215724	99.6 (JN028497.1); Canada: British Columbia, Bamfield, Scotts Bay
summer	Melinka	low	B	VMB4	Pyropia orbicularis	108.4	61.7	Elongated rosette	Greenish brown	OM216701	100 (KP781652.1); Chile: Estaquilla
summer	Melinka	low	B	VMB5	Pyropia orbicularis	75.5	65.0	Rosette	Greenish brown	OM216702	100 (KP781652.1); Chile: Estaquilla
summer	Melinka	low	C	VMC1	Pyropia orbicularis	_	_	_	_	OM216703	100 (KP781652.1); Chile: Estaquilla
summer	Melinka	low	C	VMC2	Pyropia orbicularis	_	_	_	_	OM216704	100 (KP781652.1); Chile: Estaquilla
summer	Melinka	low	C	VMC3	Pyropia orbicularis	_	_	_	_	OM215867	98.9 (KP781652.1); Chile: Estaquilla
summer	Melinka	low	C	VMC4	Pyropia orbicularis	_	_	_	_	OM216705	100 (KP781652.1); Chile: Estaquilla
summer	Melinka	low	C	VMC5	Pyropia sp. CHJ	_	_	_	_	OM216358	100 (KP781599.1); Chile: Ancud
summer	Melinka	low	D	VMD1	Pyropia orbicularis	_	_	_	_	OM216706	100 (KP781652.1); Chile: Estaquilla
summer	Melinka	low	D	VMD2	Pyropia orbicularis	_	_	_	_	OM216707	99.8 (KP781652.1); Chile: Estaquilla
summer	Melinka	low	D	VMD3	Pyropia orbicularis	_	_	_	_	OM216708	99.8 (KP781652.1); Chile: Estaquilla
summer	Melinka	low	D	VMD4	Pyropia orbicularis	_	_	_	_	OM216709	100 (KP781652.1); Chile: Estaquilla
summer	Melinka	low	D	VMD5	Pyropia orbicularis	_	_	_	_	OM215845	99.1 (KP781580.1); Chile: Constitución
summer	Melinka	low	E	VME1	Pyropia orbicularis	_	_	_	_	OM216710	99.8 (KP781652.1); Chile: Estaquilla
summer	Melinka	low	E	VME2	Pyropia orbicularis	_	_	_	_	OM216711	99.8 (KP781652.1); Chile: Estaquilla
summer	Melinka	low	E	VME3	Pyropia orbicularis	_	_	_	_	OM216712	99.8 (KP781652.1); Chile: Estaquilla
summer	Melinka	low	E	VME4	Pyropia orbicularis	_	_	_	_	OM216713	100 (KP781652.1); Chile: Estaquilla
summer	Melinka	low	E	VME5	Pyropia orbicularis	_	_	_	_	OM216714	99.8 (KP781652.1); Chile: Estaquilla
summer	Melinka	low	F	VMF1	Pyropia orbicularis	_	_	_	_	OM216715	99.8 (KP781652.1); Chile: Estaquilla
summer	Melinka	low	F	VMF2	Pyropia orbicularis	_	_	_	_	OM216716	99.8 (KP781652.1); Chile: Estaquilla
summer	Melinka	low	F	VMF3	Pyropia orbicularis	_	_	_	_	OM216717	99.8 (KP781652.1); Chile: Estaquilla
summer	Melinka	low	F	VMF4	Pyropia orbicularis	_	_	_	_	OM216718	100 (KP781652.1); Chile: Estaquilla
summer	Melinka	low	F	VMF5	Pyropia orbicularis	_	_	_	_	OM216719	99.8 (KP781652.1); Chile: Estaquilla
summer	Melinka	mid	G	VMG1	Pyropia orbicularis	_	_	_	_	OM216720	99.8 (KP781652.1); Chile: Estaquilla
summer	Melinka	mid	G	VMG2	Pyropia orbicularis	_	_	_	_	OM216721	100 (KP781652.1); Chile: Estaquilla
summer	Melinka	mid	G	VMG3	Pyropia orbicularis	_	_	_	_	OM216722	100 (KP781652.1); Chile: Estaquilla
summer	Melinka	mid	G	VMG4	Pyropia orbicularis	_	_	_	_	OM216723	99.8 (KP781652.1); Chile: Estaquilla
summer	Melinka	mid	G	VMG5	Pyropia orbicularis	_	_	_	_	OM216724	100 (KP781652.1); Chile: Estaquilla
summer	Melinka	mid	H	VMH1	Pyropia orbicularis	_	_	_	_	OM216725	100 (KP781652.1); Chile: Estaquilla
summer	Melinka	mid	H	VMH2	Pyropia orbicularis	_	_	_	_	OM216726	100 (KP781652.1); Chile: Estaquilla
summer	Melinka	mid	H	VMH3	Pyropia orbicularis	_	_	_	_	OM216727	100 (KP781652.1); Chile: Estaquilla
summer	Melinka	mid	H	VMH4	Pyropia orbicularis	_	_	_	_	short	97.1 (KP781685.1); Chile: Playa Rosada
summer	Melinka	mid	H	VMH5	Pyropia orbicularis	_	_	_	_	OM216728	100 (KP781652.1); Chile: Estaquilla
summer	Melinka	mid	I	VMI1	Pyropia orbicularis	_	_	_	_	OM216729	100 (KP781652.1); Chile: Estaquilla
summer	Melinka	mid	I	VMI2	Pyropia orbicularis	_	_	_	_	OM216730	100 (KP781652.1); Chile: Estaquilla
summer	Melinka	mid	I	VMI3	Pyropia orbicularis	_	_	_	_	OM216731	100 (KP781652.1); Chile: Estaquilla
summer	Melinka	mid	I	VMI4	Pyropia orbicularis	_	_	_	_	OM216732	100 (KP781652.1); Chile: Estaquilla
summer	Melinka	mid	I	VMI5	Pyropia sp. CHJ	_	_	_	_	OM216359	100 (KP781599.1); Chile: Ancud
summer	Melinka	mid	J	VMJ1	Pyropia orbicularis	_	_	_	_	OM216733	99.8 (KP781652.1); Chile: Estaquilla
summer	Melinka	mid	J	VMJ2	Pyropia orbicularis	_	_	_	_	OM216734	100 (KP781652.1); Chile: Estaquilla
summer	Melinka	mid	J	VMJ3	Pyropia orbicularis	_	_	_	_	OM216735	99.8 (KP781652.1); Chile: Estaquilla
summer	Melinka	mid	J	VMJ4	Pyropia orbicularis	_	_	_	_	OM216736	100 (KP781652.1); Chile: Estaquilla
summer	Melinka	mid	J	VMJ5	Pyropia orbicularis	_	_	_	_	OM216737	100 (KP781652.1); Chile: Estaquilla
summer	Melinka	mid	K	VMK1	Pyropia orbicularis	_	_	_	_	OM215846	98.9(KP781580.1); Chile: Constitución
summer	Melinka	mid	K	VMK2	Pyropia orbicularis	_	_	_	_	OM216738	99.6 (KP781652.1); Chile: Estaquilla
summer	Melinka	mid	K	VMK3	Pyropia orbicularis	_	_	_	_	OM216739	100 (KP781652.1); Chile: Estaquilla
summer	Melinka	mid	K	VMK4	Pyropia orbicularis	_	_	_	_	OM216740	99.8 (KP781652.1); Chile: Estaquilla
summer	Melinka	mid	K	VMK5	Pyropia orbicularis	_	_	_	_	OM216741	100 (KP781652.1); Chile: Estaquilla
summer	Melinka	mid	L	VML1	Pyropia orbicularis	_	_	_	_	OM216742	99.8 (KP781652.1); Chile: Estaquilla
summer	Melinka	mid	L	VML2	Pyropia orbicularis	_	_	_	_	OM216743	99.8 (KP781652.1); Chile: Estaquilla
summer	Melinka	mid	L	VML3	Pyropia orbicularis	_	_	_	_	OM216744	99.8 (KP781652.1); Chile: Estaquilla
summer	Melinka	mid	L	VML4	Pyropia orbicularis	_	_	_	_	OM216745	99.8 (KP781652.1); Chile: Estaquilla
summer	Melinka	mid	L	VML5	Pyropia orbicularis	_	_	_	_	OM216746	99.8 (KP781652.1); Chile: Estaquilla
summer	Melinka	high	M	VMM1	Porphyra mumfordii	165.7	90.3	Elongated rosette	Brown	OM215725	99.6 (JN028497.1); Canada: British Columbia, Bamfield, Scotts Bay
summer	Melinka	high	M	VMM2	Porphyra mumfordii	111.0	87.8	Elongated rosette	Brown	OM215726	99.5 (JN028497.1); Canada: British Columbia, Bamfield, Scotts Bay
summer	Melinka	high	M	VMM3	Porphyra mumfordii	256.0	32.2	Lancelolate	Brown	OM215727	99.3 (KP781642.1); Chile: Cheuque
summer	Melinka	high	M	VMM4	Porphyra mumfordii	131.6	28.5	Lancelolate	Brown	OM215728	99.3 (JN028497.1); Canada: British Columbia, Bamfield, Scotts Bay
summer	Melinka	high	M	VMM5	Porphyra mumfordii	119.0	41.1	Elongated rosette	Brown	OM215729	99.3 (JN028497.1); Canada: British Columbia, Bamfield, Scotts Bay
summer	Melinka	high	N	VMN1	Porphyra mumfordii	147.1	120.9	Rosette	Brown	OM215730	99.6 (JN028497.1); Canada: British Columbia, Bamfield, Scotts Bay
summer	Melinka	high	N	VMN2	Porphyra mumfordii	189.8	93.2	Elongated rosette	Brown	OM215731	99.6 (JN028497.1); Canada: British Columbia, Bamfield, Scotts Bay
summer	Melinka	high	N	VMN3	Porphyra mumfordii	118.2	67.5	Rosette	Brown	OM215732	99.8 (JN028497.1); Canada: British Columbia, Bamfield, Scotts Bay
summer	Melinka	high	N	VMN4	Porphyra mumfordii	130.6	80.5	Rosette	Brown	OM215733	99.5 (JN028497.1); Canada: British Columbia, Bamfield, Scotts Bay
summer	Melinka	high	N	VMN5	Pyropia orbicularis	141.4	120.4	Rosette	Brown	OM216747	100 (KP781652.1); Chile: Estaquilla
summer	Melinka	high	O	VMO1	Porphyra mumfordii	129.8	125.4	Rosette	Brown	OM215734	99.6 (JN028497.1); Canada: British Columbia, Bamfield, Scotts Bay
summer	Melinka	high	O	VMO2	Porphyra mumfordii	138.3	62.9	Elongated rosette	Brown	OM215735	99.6 (JN028497.1); Canada: British Columbia, Bamfield, Scotts Bay
summer	Melinka	high	O	VMO3	Porphyra mumfordii	143.2	41.6	Elongated rosette	Brown	OM215736	99.5 (JN028497.1); Canada: British Columbia, Bamfield, Scotts Bay
summer	Melinka	high	O	VMO4	Porphyra mumfordii	91.4	22.2	Elongated rosette	Brown	OM215737	99.6 (JN028497.1); Canada: British Columbia, Bamfield, Scotts Bay
summer	Melinka	high	O	VMO5	Porphyra mumfordii	210.6	25.6	Lancelolate	Brown	OM215738	99.6 (JN028497.1); Canada: British Columbia, Bamfield, Scotts Bay
summer	Melinka	high	P	VMP1	Porphyra mumfordii	_	_	_	_	OM215739	99.6 (JN028497.1); Canada: British Columbia, Bamfield, Scotts Bay
summer	Melinka	high	P	VMP2	Porphyra mumfordii	_	_	_	_	OM215740	99.5 (JN028497.1); Canada: British Columbia, Bamfield, Scotts Bay
summer	Melinka	high	P	VMP3	Porphyra mumfordii	_	_	_	_	OM215741	99.6 (JN028497.1); Canada: British Columbia, Bamfield, Scotts Bay
summer	Melinka	high	P	VMP4	Porphyra mumfordii	_	_	_	_	OM215742	99.6 (JN028497.1); Canada: British Columbia, Bamfield, Scotts Bay
summer	Melinka	high	P	VMP5	Porphyra mumfordii	_	_	_	_	OM215743	99.6 (JN028497.1); Canada: British Columbia, Bamfield, Scotts Bay
summer	Melinka	high	Q	VMQ1	Porphyra mumfordii	_	_	_	_	OM215744	99.6 (JN028497.1); Canada: British Columbia, Bamfield, Scotts Bay
summer	Melinka	high	Q	VMQ2	Porphyra mumfordii	_	_	_	_	OM215745	99.6 (JN028497.1); Canada: British Columbia, Bamfield, Scotts Bay
summer	Melinka	high	Q	VMQ3	Porphyra mumfordii	_	_	_	_	OM215746	99.5 (JN028497.1); Canada: British Columbia, Bamfield, Scotts Bay
summer	Melinka	high	Q	VMQ4	Porphyra mumfordii	_	_	_	_	OM215747	99.6 (JN028497.1); Canada: British Columbia, Bamfield, Scotts Bay
summer	Melinka	high	Q	VMQ5	Porphyra mumfordii	_	_	_	_	OM215748	99.6 (JN028497.1); Canada: British Columbia, Bamfield, Scotts Bay
summer	Melinka	high	R	VMR1	Porphyra mumfordii	_	_	_	_	OM215749	99.6 (JN028497.1); Canada: British Columbia, Bamfield, Scotts Bay
summer	Melinka	high	R	VMR2	Porphyra mumfordii	_	_	_	_	OM215750	99.5 (JN028497.1); Canada: British Columbia, Bamfield, Scotts Bay
summer	Melinka	high	R	VMR3	Porphyra mumfordii	_	_	_	_	OM215751	99.5 (JN028497.1); Canada: British Columbia, Bamfield, Scotts Bay
summer	Melinka	high	R	VMR4	Porphyra mumfordii	_	_	_	_	OM215752	99.6 (JN028497.1); Canada: British Columbia, Bamfield, Scotts Bay
summer	Melinka	high	R	VMR5	Porphyra mumfordii	_	_	_	_	OM215753	99.6 (JN028497.1); Canada: British Columbia, Bamfield, Scotts Bay
summer	Melinka	spray	S	VMS1	Porphyra mumfordii	_	_	_	_	OM215754	99.3 (KP781642.1); Chile: Cheuque
summer	Melinka	spray	S	VMS2	Porphyra mumfordii	_	_	_	_	OM215755	99.5 (JN028497.1); Canada: British Columbia, Bamfield, Scotts Bay
summer	Melinka	spray	S	VMS3	Porphyra mumfordii	_	_	_	_	OM215756	99.6 (JN028497.1); Canada: British Columbia, Bamfield, Scotts Bay
summer	Melinka	spray	S	VMS4	Porphyra mumfordii	_	_	_	_	OM215757	99.6 (JN028497.1); Canada: British Columbia, Bamfield, Scotts Bay
summer	Melinka	spray	S	VMS5	Porphyra mumfordii	_	_	_	_	OM215758	99.5 (JN028497.1); Canada: British Columbia, Bamfield, Scotts Bay
summer	Melinka	spray	T	VMT1	Porphyra mumfordii	_	_	_	_	OM215759	99.5 (JN028497.1); Canada: British Columbia, Bamfield, Scotts Bay
summer	Melinka	spray	T	VMT2	Porphyra mumfordii	_	_	_	_	OM215760	99.5 (JN028497.1); Canada: British Columbia, Bamfield, Scotts Bay
summer	Melinka	spray	T	VMT3	Porphyra mumfordii	_	_	_	_	OM215761	99.6 (JN028497.1); Canada: British Columbia, Bamfield, Scotts Bay
summer	Melinka	spray	T	VMT4	Porphyra mumfordii	_	_	_	_	OM215762	99.6 (JN028497.1); Canada: British Columbia, Bamfield, Scotts Bay
summer	Melinka	spray	T	VMT5	Porphyra mumfordii	_	_	_	_	OM215763	99.6 (JN028497.1); Canada: British Columbia, Bamfield, Scotts Bay
summer	Niebla	low	A	VNA1	Pyropia sp. CHH	83.2	79.9	Rosette	Brown	OM215267	100 (KP781676.1); Chile: Niebla
summer	Niebla	low	A	VNA2	Pyropia sp. CHH	87.6	37.3	Elongated rosette	Brown	OM215235	100 (KP781676.1); Chile: Niebla
summer	Niebla	low	A	VNA3	_	_	_	_	_
summer	Niebla	low	A	VNA4	Pyropia sp. CHH	74.2	57.1	Rosette	Brown	OM215236	99.4 (KP781676.1); Chile: Niebla
summer	Niebla	low	A	VNA5	Pyropia sp. CHH	167.9	31.4	Elongated rosette	Brown	OM215264	95.8 (KP781676.1); Chile: Niebla
summer	Niebla	low	B	VNB1	Pyropia sp. CHH	52.6	52.3	Rosette	Brown	OM215237	100 (KP781676.1); Chile: Niebla
summer	Niebla	low	B	VNB2	Pyropia orbicularis	98.2	63.5	Elongated rosette	Brown	OM215906	99.8 (KP781589.1); Chile: Calfuco
summer	Niebla	low	B	VNB3	Pyropia orbicularis	99.9	42.4	Elongated rosette	Brown	OM215907	99.6 (KP781589.1); Chile: Calfuco
summer	Niebla	low	B	VNB4	Pyropia orbicularis	113.3	88.3	Rosette	Brown	OM215847	99.3 (KP781589.1); Chile: Calfuco
summer	Niebla	low	B	VNB5	Pyropia orbicularis	66.9	51.6	Rosette	Brown	OM215848	99.6 (KP781589.1); Chile: Calfuco
summer	Niebla	low	C	VNC1	Pyropia sp. CHH	76.1	34.2	Elongated rosette	Brown	OM215238	100 (KP781676.1); Chile: Niebla
summer	Niebla	low	C	VNC2	Pyropia sp. CHH	77.6	52.1	Rosette	Brown	OM215262	98.5 (KP781676.1); Chile: Niebla
summer	Niebla	low	C	VNC3	Pyropia orbicularis	68.4	27.0	Rosette	Brown	OM215908	100 (KP781589.1); Chile: Calfuco
summer	Niebla	low	C	VNC4	Pyropia sp. CHH	105.5	71.6	Rosette	Brown	OM215265	100 (KP781676.1); Chile: Niebla
summer	Niebla	low	C	VNC5	_	_	_	_	_
summer	Niebla	low	D	VND1	Pyropia sp. CHH	98.0	79.5	Rosette	Brown	OM215239	100 (KP781676.1); Chile: Niebla
summer	Niebla	low	D	VND2	Pyropia sp. CHH	79.7	74.8	Rosette	Brown	OM215240	100 (KP781676.1); Chile: Niebla
summer	Niebla	low	D	VND3	Pyropia sp. CHH	74.6	55.8	Rosette	Brown	short	99.1 (KP781676.1); Chile: Niebla
summer	Niebla	low	D	VND4	Pyropia sp. CHJ	61.8	34.7	Rosette	Brown	short	100 (KP781676.1); Chile: Niebla
summer	Niebla	low	D	VND5	Pyropia orbicularis	44.5	42.4	Rosette	Brown	OM401716	100 (KP781589.1); Chile: Calfuco
summer	Niebla	low	E	VNE1	Pyropia sp. CHH	113.2	99.8	Rosette	Brown	OM215260	99.0 (KP781676.1); Chile: Niebla
summer	Niebla	low	E	VNE2	Pyropia sp. CHH	105.8	77.4	Rosette	Brown	OM215241	100 (KP781676.1); Chile: Niebla
summer	Niebla	low	E	VNE3	Pyropia sp. CHH	110.0	91.0	Rosette	Brown	OM215261	98.8 (KP781676.1); Chile: Niebla
summer	Niebla	low	E	VNE4	Pyropia sp. CHH	94.2	72.2	Rosette	Brown	OM215263	100 (KP781676.1); Chile: Niebla
summer	Niebla	low	E	VNE5	Pyropia sp. CHH	72.2	42.8	Rosette	Brown	OM215242	100 (KP781676.1); Chile: Niebla
summer	Niebla	low	F	VNF1	Pyropia sp. CHH	59.1	31.1	Rosette	Brown	OM215243	10O (KP781676.1); Chile: Niebla
summer	Niebla	low	F	VNF2	Pyropia orbicularis	73.5	67.1	Rosette	Brown	OM215849	99.6 (KP781589.1); Chile: Calfuco
summer	Niebla	low	F	VNF3	Pyropia sp. CHH	50.9	33.0	Rosette	Brown	OM215259	99.5 (KP781676.1); Chile: Niebla
summer	Niebla	low	F	VNF4	Pyropia sp. CHH	36.9	25.6	Rosette	Brown	short	98.6 (KP781676.1); Chile: Niebla
summer	Niebla	low	F	VNF5	Pyropia sp. CHH	97.8	93.0	Rosette	Brown	OM215266	100 (KP781676.1); Chile: Niebla
summer	Niebla	mid	G	VNG1	Pyropia sp. CHH	79.8	71.1	Rosette	Brown	OM215244	100 (KP781676.1); Chile: Niebla
summer	Niebla	mid	G	VNG2	Pyropia sp. CHH	116.5	68.1	Rosette	Brown	OM215245	100 (KP781676.1); Chile: Niebla
summer	Niebla	mid	G	VNG3	Pyropia orbicularis	92.7	78.4	Rosette	Brown	OM215909	100 (KP781589.1); Chile: Calfuco
summer	Niebla	mid	G	VNG4	Pyropia sp. CHH	64.4	38.9	Rosette	Brown	OM215246	100 (KP781676.1); Chile: Niebla
summer	Niebla	mid	G	VNG5	Pyropia orbicularis	77.4	54.8	Rosette	Brown	OM216748	100 (KP781589.1); Chile: Calfuco
summer	Niebla	mid	H	VNH1	Pyropia orbicularis	_	_	_	_	OM216749	99.8 (KP781589.1); Chile: Calfuco
summer	Niebla	mid	H	VNH2	Pyropia orbicularis	_	_	_	_	OM215793	100 (KP781589.1); Chile: Calfuco
summer	Niebla	mid	H	VNH3	Pyropia orbicularis	_	_	_	_	OM216750	99.8 (KP781589.1); Chile: Calfuco
summer	Niebla	mid	H	VNH4	Pyropia orbicularis	_	_	_	_	OM216751	100 (KP781589.1); Chile: Calfuco
summer	Niebla	mid	H	VNH5	Pyropia orbicularis	_	_	_	_	short	98.7 (KP781697.1); Chile: Playa Rosada
summer	Niebla	mid	I	VNI1	Pyropia sp. CHH	90.5	83.7	Rosette	Brown	OM215247	100 (KP781676.1); Chile: Niebla
summer	Niebla	mid	I	VNI2	Pyropia sp. CHH	96.5	85.4	Rosette	Brown	OM215248	100 (KP781676.1); Chile: Niebla
summer	Niebla	mid	I	VNI3	Pyropia sp. CHH	130.4	75.5	Rosette	Brown	OM215249	100 (KP781676.1); Chile: Niebla
summer	Niebla	mid	I	VNI4	Pyropia sp. CHH	186.8	36.2	Elongated rosette	Brown	OM215250	100 (KP781676.1); Chile: Niebla
summer	Niebla	mid	I	VNI5	Pyropia sp. CHH	118.5	109.3	Rosette	Brown	OM215251	100 (KP781676.1); Chile: Niebla
summer	Niebla	mid	J	VNJ1	Pyropia orbicularis	70.8	59.1	Rosette	Brown	OM401717	100 (KP781589.1); Chile: Calfuco
summer	Niebla	mid	J	VNJ2	Pyropia sp. CHH	178.2	81.6	Elongated rosette	Brown	OM215252	100 (KP781676.1); Chile: Niebla
summer	Niebla	mid	J	VNJ3	Pyropia orbicularis	43.3	34.3	Rosette	Brown	OM215794	99.8 (KP781589.1); Chile: Calfuco
summer	Niebla	mid	J	VNJ4	Pyropia sp. CHH	103.9	53.9	Elongated rosette	Brown	OM215253	100 (KP781676.1); Chile: Niebla
summer	Niebla	mid	J	VNJ5	Pyropia sp. CHH	143.1	83.1	Elongated rosette	Brown	OM215254	100 (KP781676.1); Chile: Niebla
summer	Niebla	mid	K	VNK1	Pyropia orbicularis	92.9	74.0	Rosette	Greenish brown	OM216752	100 (KP781589.1); Chile: Calfuco
summer	Niebla	mid	K	VNK2	Pyropia sp. CHH	95.9	25.0	Elongated rosette	Brown	OM215255	100 (KP781676.1); Chile: Niebla
summer	Niebla	mid	K	VNK3	Pyropia orbicularis	65.6	39.3	Rosette	Brown	OM216753	100 (KP781589.1); Chile: Calfuco
summer	Niebla	mid	K	VNK4	Pyropia sp. CHJ	72.0	64.5	Rosette	Brown	OM216400	99.6 (KP781683.1); Chile: Los Molinos
summer	Niebla	mid	K	VNK5	Pyropia sp. CHH	94.2	67.6	Rosette	Brown	OM215256	99.8 (KP781676.1); Chile: Niebla
summer	Niebla	mid	L	VNL1	Pyropia sp. CHH	107.6	81.7	Rosette	Brown	OM215257	100 (KP781676.1); Chile: Niebla
summer	Niebla	mid	L	VNL2	Pyropia orbicularis	80.2	44.9	Elongated rosette	Greenish brown	OM215850	99.6 (KP781589.1); Chile: Calfuco
summer	Niebla	mid	L	VNL3	Pyropia sp. CHH	126.0	51.2	Elongated rosette	Brown	OM215258	100 (KP781676.1); Chile: Niebla
summer	Niebla	mid	L	VNL4	Pyropia orbicularis	105.6	52.1	Elongated rosette	Brown	OM216754	99.8 (KP781589.1); Chile: Calfuco
summer	Niebla	mid	L	VNL5	Pyropia orbicularis	84.4	47.0	Rosette	Brown	OM216755	100 (KP781589.1); Chile: Calfuco
summer	Niebla	high	M	VNM1	Pyropia sp. CHJ	17.2	5.8	Rosette	Brown	OM216360	100 (KP781683.1); Chile: Los Molinos
summer	Niebla	high	M	VNM2	Pyropia sp. CHJ	15.9	8.1	Rosette	Yellowish brown	OM216361	100 (KP781683.1); Chile: Los Molinos
summer	Niebla	high	M	VNM3	Pyropia sp. CHJ	13.7	12.8	Rosette	Brown	OM216362	99.8 (KP781683.1); Chile: Los Molinos
summer	Niebla	high	M	VNM4	Pyropia sp. CHJ	18.7	10.6	Rosette	Brown	OM216363	100 (KP781683.1); Chile: Los Molinos
summer	Niebla	high	M	VNM5	Pyropia sp. CHJ	21.7	14.3	Rosette	Brown	OM216364	99.0 (KP781687.1); Chile: Niebla
summer	Niebla	high	N	VNN1	Pyropia orbicularis	_	_	_	_	short	98.4 (KP781697.1); Chile: Playa Rosada
summer	Niebla	high	N	VNN2	Pyropia orbicularis	_	_	_	_	OM216756	99.8 (KP781589.1); Chile: Calfuco
summer	Niebla	high	N	VNN3	Pyropia orbicularis	_	_	_	_	OM216757	100 (KP781589.1); Chile: Calfuco
summer	Niebla	high	N	VNN4	Pyropia sp. CHJ	_	_	_	_	OM216365	100 (KP781683.1); Chile: Los Molinos
summer	Niebla	high	N	VNN5	Pyropia orbicularis	_	_	_	_	OM216758	100 (KP781589.1); Chile: Calfuco
summer	Niebla	high	O	VNO1	Pyropia sp. CHJ	_	_	_	_	OM216366	100 (KP781683.1); Chile: Los Molinos
summer	Niebla	high	O	VNO2	Porphyra mumfordii	_	_	_	_	short	98.0 (KP781682.1); Saint Helena: Tristan, East of Harbour
summer	Niebla	high	O	VNO3	Pyropia sp. CHJ	_	_	_	_	OM216367	100 (KP781687.1); Chile: Niebla
summer	Niebla	high	O	VNO4	Pyropia sp. CHJ	_	_	_	_	OM216454	99.3 (KP781683.1); Chile: Los Molinos
summer	Niebla	high	O	VNO5	Pyropia sp. CHJ	_	_	_	_	OM216426	99.8 (KP781683.1); Chile: Los Molinos
summer	Niebla	high	P	VNP1	Pyropia sp. CHJ	_	_	_	_	OM216455	100 (KP781600.1); Chile: Ancud
summer	Niebla	high	P	VNP2	_	_	_	_	_
summer	Niebla	high	P	VNP3	Pyropia sp. CHJ	_	_	_	_	OM216467	99.5 (KP781683.1); Chile: Los Molinos
summer	Niebla	high	P	VNP4	Pyropia sp. CHJ	_	_	_	_	OM216456	98.7 (KP781590.1); Chile: Niebla
summer	Niebla	high	P	VNP5	Pyropia sp. CHJ	_	_	_	_	OM216468	97.9 (KP781601.1); Chile: Cucao
summer	Niebla	high	Q	VNQ1	_	_	_	_	_
summer	Niebla	high	Q	VNQ2	Pyropia sp. CHJ	_	_	_	_	OM216457	99.8 (KP781600.1); Chile: Ancud
summer	Niebla	high	Q	VNQ3	Pyropia sp. CHJ	_	_	_	_	OM216368	99.8 (KP781683.1); Chile: Los Molinos
summer	Niebla	high	Q	VNQ4	Pyropia sp. CHJ	_	_	_	_	OM216427	98.8 (KP781601.1); Chile: Cucao
summer	Niebla	high	Q	VNQ5	_	_	_	_	_
summer	Niebla	high	R	VNR1	_	_	_	_	_
summer	Niebla	high	R	VNR2	Pyropia sp. CHJ	_	_	_	_	OM216442	100 (KP781600.1); Chile: Ancud
summer	Niebla	high	R	VNR3	Pyropia sp. CHJ	_	_	_	_	OM216443	99.3 (KP781601.1); Chile: Cucao
summer	Niebla	high	R	VNR4	Pyropia sp. CHJ	_	_	_	_	OM216469	96.8 (KP781600.1); Chile: Ancud
summer	Niebla	high	R	VNR5	Pyropia sp. CHJ	_	_	_	_	OM216458	99.5 (KP781662.1); Chile: Cucao
summer	Niebla	spray	S	_	_	_	_	_	_
summer	Niebla	spray	S	_	_	_	_	_	_
summer	Niebla	spray	S	_	_	_	_	_	_
summer	Niebla	spray	S	_	_	_	_	_	_
summer	Niebla	spray	S	_	_	_	_	_	_
summer	Niebla	spray	T	_	_	_	_	_	_
summer	Niebla	spray	T	_	_	_	_	_	_
summer	Niebla	spray	T	_	_	_	_	_	_
summer	Niebla	spray	T	_	_	_	_	_	_
summer	Niebla	spray	T	_	_	_	_	_	_
summer	Los Liles	low	A	VLA1	Pyropia orbicularis	93.9	62.2	Elongated rosette	Brown	OM216759	100 (KP781580.1); Chile: Constitución
summer	Los Liles	low	A	VLA2	Pyropia orbicularis	120.7	43.2	Elongated rosette	Brown	OM216760	100 (KP781580.1); Chile: Constitución
summer	Los Liles	low	A	VLA3	Pyropia orbicularis	65.8	46.5	Rosette	Brown	OM216761	99.8 (KP781580.1); Chile: Constitución
summer	Los Liles	low	A	VLA4	Pyropia orbicularis	106.7	82.6	Rosette	Brown	OM216762	100 (KP781580.1); Chile: Constitución
summer	Los Liles	low	A	VLA5	Pyropia orbicularis	85.3	43.3	Rosette	Brown	OM216763	100 (KP781580.1); Chile: Constitución
summer	Los Liles	low	B	VLB1	Pyropia orbicularis	_	_	_	_	OM216764	100 (KP781580.1); Chile: Constitución
summer	Los Liles	low	B	VLB2	Pyropia orbicularis	_	_	_	_	OM216765	100 (KP781580.1); Chile: Constitución
summer	Los Liles	low	B	VLB3	Pyropia orbicularis	_	_	_	_	OM216766	100 (KP781580.1); Chile: Constitución
summer	Los Liles	low	B	VLB4	Pyropia orbicularis	_	_	_	_	OM216767	100 (KP781580.1); Chile: Constitución
summer	Los Liles	low	B	VLB5	Pyropia orbicularis	_	_	_	_	OM216768	100 (KP781580.1); Chile: Constitución
summer	Los Liles	low	C	VLC1	Pyropia orbicularis	_	_	_	_	OM216769	100 (KP781580.1); Chile: Constitución
summer	Los Liles	low	C	VLC2	Pyropia orbicularis	_	_	_	_	OM216770	100 (KP781580.1); Chile: Constitución
summer	Los Liles	low	C	VLC3	Pyropia orbicularis	_	_	_	_	short	98.2 (KP781685.1); Chile: Playa Rosada
summer	Los Liles	low	C	VLC4	Pyropia orbicularis	_	_	_	_	OM216771	100 (KP781580.1); Chile: Constitución
summer	Los Liles	low	C	VLC5	Pyropia orbicularis	_	_	_	_	OM216772	100 (KP781580.1); Chile: Constitución
summer	Los Liles	low	D	VLD1	_	_	_	_	_
summer	Los Liles	low	D	VLD2	Pyropia orbicularis	_	_	_	_	OM216773	100 (KP781580.1); Chile: Constitución
summer	Los Liles	low	D	VLD3	_	_	_	_	_
summer	Los Liles	low	D	VLD4	Pyropia orbicularis	_	_	_	_	OM216774	100 (KP781580.1); Chile: Constitución
summer	Los Liles	low	D	VLD5	Pyropia orbicularis	_	_	_	_	OM215910	99.3 (KP781580.1); Chile: Constitución
summer	Los Liles	low	E	VLE1	Pyropia orbicularis	_	_	_	_	OM216775	100 (KP781580.1); Chile: Constitución
summer	Los Liles	low	E	VLE2	Pyropia orbicularis	_	_	_	_	OM216776	100 (KP781580.1); Chile: Constitución
summer	Los Liles	low	E	VLE3	Pyropia orbicularis	_	_	_	_	short	100 (KP781685.1);Chile: Playa Rosada
summer	Los Liles	low	E	VLE4	Pyropia orbicularis	_	_	_	_	OM216777	100 (KP781580.1); Chile: Constitución
summer	Los Liles	low	E	VLE5	Pyropia orbicularis	_	_	_	_	OM216778	100 (KP781580.1); Chile: Constitución
summer	Los Liles	low	F	VLF1	Pyropia orbicularis	_	_	_	_	OM216779	99.8 (KP781580.1); Chile: Constitución
summer	Los Liles	low	F	VLF2	Pyropia orbicularis	_	_	_	_	OM216780	100 (KP781580.1); Chile: Constitución
summer	Los Liles	low	F	VLF3	Pyropia orbicularis	_	_	_	_	OM216781	100 (KP781580.1); Chile: Constitución
summer	Los Liles	low	F	VLF4	Pyropia orbicularis	_	_	_	_	OM216782	100 (KP781580.1); Chile: Constitución
summer	Los Liles	low	F	VLF5	Pyropia orbicularis	_	_	_	_	OM216783	100 (KP781580.1); Chile: Constitución
summer	Los Liles	mid	G	VLG1	Pyropia orbicularis	_	_	_	_	OM216784	100 (KP781580.1); Chile: Constitución
summer	Los Liles	mid	G	VLG2	Pyropia orbicularis	_	_	_	_	OM216785	100 (KP781580.1); Chile: Constitución
summer	Los Liles	mid	G	VLG3	Pyropia orbicularis	_	_	_	_	OM216786	100 (KP781580.1); Chile: Constitución
summer	Los Liles	mid	G	VLG4	Pyropia orbicularis	_	_	_	_	OM216787	99.8 (KP781580.1); Chile: Constitución
summer	Los Liles	mid	G	VLG5	_	_	_	_	_
summer	Los Liles	mid	H	VLH1	Pyropia orbicularis	_	_	_	_	OM216788	100 (KP781580.1); Chile: Constitución
summer	Los Liles	mid	H	VLH2	Pyropia orbicularis	_	_	_	_	OM216789	100 (KP781580.1); Chile: Constitución
summer	Los Liles	mid	H	VLH3	Pyropia orbicularis	_	_	_	_	OM216790	100 (KP781589.1); Chile: Calfuco
summer	Los Liles	mid	H	VLH4	Pyropia orbicularis	_	_	_	_	OM216791	100 (KP781580.1); Chile: Constitución
summer	Los Liles	mid	H	VLH5	Pyropia orbicularis	_	_	_	_	OM216792	99.4 (KP781580.1); Chile: Constitución
summer	Los Liles	mid	I	VLI1	Pyropia orbicularis	_	_	_	_	OM216793	100 (KP781589.1); Chile: Calfuco
summer	Los Liles	mid	I	VLI2	Pyropia orbicularis	_	_	_	_	OM216794	100 (KP781580.1); Chile: Constitución
summer	Los Liles	mid	I	VLI3	Pyropia orbicularis	_	_	_	_	OM216795	100 (KP781580.1); Chile: Constitución
summer	Los Liles	mid	I	VLI4	Pyropia orbicularis	_	_	_	_	OM216796	100 (KP781580.1); Chile: Constitución
summer	Los Liles	mid	I	VLI5	Pyropia orbicularis	_	_	_	_	OM216797	100 (KP781580.1); Chile: Constitución
summer	Los Liles	mid	J	VLJ1	Porphyra mumfordii	106.7	78.5	Rosette	Brown	OM215764	98.7 (KP781642.1); Chile: Cheuque
summer	Los Liles	mid	J	VLJ2	Pyropia orbicularis	66.5	26.4	Rosette	Brown	short	98.6 (KP781589.1); Chile: Calfuco
summer	Los Liles	mid	J	VLJ3	Pyropia orbicularis	58.6	41.5	Rosette	Brown	OM216798	100 (KP781580.1); Chile: Constitución
summer	Los Liles	mid	J	VLJ4	Pyropia orbicularis	44.5	22.5	Rosette	Brown	OM216799	100 (KP781580.1); Chile: Constitución
summer	Los Liles	mid	J	VLJ5	_	_	_	_	_
summer	Los Liles	mid	K	VLK1	Pyropia orbicularis	_	_	_	_	OM216800	100 (KP781580.1); Chile: Constitución
summer	Los Liles	mid	K	VLK2	_	_	_	_	_
summer	Los Liles	mid	K	VLK3	Pyropia orbicularis	_	_	_	_	OM216801	100 (KP781589.1); Chile: Calfuco
summer	Los Liles	mid	K	VLK4	Pyropia orbicularis	_	_	_	_	OM216802	100 (KP781580.1); Chile: Constitución
summer	Los Liles	mid	K	VLK5	Pyropia orbicularis	_	_	_	_	OM216803	100 (KP781580.1); Chile: Constitución
summer	Los Liles	mid	L	VLL1	Pyropia orbicularis	_	_	_	_	OM216804	100 (KP781580.1); Chile: Constitución
summer	Los Liles	mid	L	VLL2	Pyropia orbicularis	_	_	_	_	OM216805	100 (KP781580.1); Chile: Constitución
summer	Los Liles	mid	L	VLL3	Pyropia orbicularis	_	_	_	_	OM216806	99.8 (KP781580.1); Chile: Constitución
summer	Los Liles	mid	L	VLL4	Pyropia orbicularis	_	_	_	_	OM216807	100 (KP781580.1); Chile: Constitución
summer	Los Liles	mid	L	VLL5	Pyropia orbicularis	_	_	_	_	OM215853	99.8 (KP781652.1); Chile: Estaquilla
summer	Los Liles	high	M	VLM1	Pyropia orbicularis	_	_	_	_	OM216808	100 (KP781580.1); Chile: Constitución
summer	Los Liles	high	M	VLM2	Pyropia orbicularis	_	_	_	_	OM216809	99.8 (KP781589.1); Chile: Calfuco
summer	Los Liles	high	M	VLM3	Pyropia orbicularis	_	_	_	_	OM216810	100 (KP781580.1); Chile: Constitución
summer	Los Liles	high	M	VLM4	Pyropia orbicularis	_	_	_	_	OM216811	100 (KP781580.1); Chile: Constitución
summer	Los Liles	high	M	VLM5	Pyropia orbicularis	_	_	_	_	OM216812	100 (KP781580.1); Chile: Constitución
summer	Los Liles	high	N	VLN1	Pyropia orbicularis	34.9	25.8	Rosette	Brown	OM216813	99.8 (KP781580.1); Chile: Constitución
summer	Los Liles	high	N	VLN2	Pyropia orbicularis	35.7	26.1	Rosette	Brown	OM216814	100 (KP781580.1); Chile: Constitución
summer	Los Liles	high	N	VLN3	Pyropia orbicularis	39.8	25.5	Rosette	Brown	OM216815	100 (KP781580.1); Chile: Constitución
summer	Los Liles	high	N	VLN4	Pyropia orbicularis	22.6	15.4	Rosette	Brown	OM216816	100 (KP781580.1); Chile: Constitución
summer	Los Liles	high	N	VLN5	Pyropia orbicularis	28.4	11.8	Rosette	Brown	OM216817	100 (KP781580.1); Chile: Constitución
summer	Los Liles	high	O	VLO1	Porphyra sp. FIH	_	_	_	_	OM215372	99.8 (JN028551.1); Chile: Pichicuyin
summer	Los Liles	high	O	VLO2	Porphyra sp. FIH	_	_	_	_	OM215373	99.8 (KP781641.1); Chile: Cheuque
summer	Los Liles	high	O	VLO3	Porphyra mumfordii	_	_	_	_	OM215765	99.0 (JN028497.1); Canada: British Columbia, Bamfield, Scotts Bay
summer	Los Liles	high	O	VLO4	Porphyra sp. FIH	_	_	_	_	OM215426	99.4 (KP781596.1); Chile: Metri
summer	Los Liles	high	O	VLO5	Porphyra sp. FIH	_	_	_	_	OM215374	99.3 (JN028551.1); Chile: Pichicuyin
summer	Los Liles	high	P	VLP1	Porphyra mumfordii	49.3	35.2	Rosette	Yellowish brown	OM215766	98.9 (JN028497.1); Canada: British Columbia, Bamfield, Scotts Bay
summer	Los Liles	high	P	VLP2	Porphyra sp. FIH	73.3	11.2	Elongated rosette	Brown	short	99.4 (KP781596.1); Chile: Metri
summer	Los Liles	high	P	VLP3	Porphyra sp. FIH	44.6	16.4	Elongated rosette	Brown	short	99.7 (KP781681.1); Chile: Isla Mancera
summer	Los Liles	high	P	VLP4	Porphyra sp. FIH	37.1	12.9	Elongated rosette	Brown	short	98.2 (KP781681.1); Chile: Isla Mancera
summer	Los Liles	high	P	VLP5	Porphyra mumfordii	37.7	19.9	Elongated rosette	Brown	OM215767	98.8 (JN028497.1); Canada: British Columbia, Bamfield, Scotts Bay
summer	Los Liles	high	Q	VLQ1	Pyropia sp. CHJ	42.6	35.2	Elongated rosette	Brown	OM216369	100 (KP781683.1); Chile: Los Molinos
summer	Los Liles	high	Q	VLQ2	Pyropia sp. CHJ	38.2	35.6	Elongated rosette	Brown	OM216370	100 (KP781683.1); Chile: Los Molinos
summer	Los Liles	high	Q	VLQ3	Pyropia sp. CHJ	72.9	52.2	Elongated rosette	Brown	OM216371	99.8 (KP781600.1); Chile: Ancud
summer	Los Liles	high	Q	VLQ4	Pyropia sp. CHJ	41.0	35.4	Elongated rosette	Brown	OM216372	100 (KP781683.1); Chile: Los Molinos
summer	Los Liles	high	Q	VLQ5	Porphyra mumfordii	36.6	24.3	Elongated rosette	Brown	OM215768	99.0 (JN028497.1); Canada: British Columbia, Bamfield, Scotts Bay
summer	Los Liles	high	R	VLR1	Porphyra mumfordii	_	_	_	_	OM215769	99.0 (JN028497.1); Canada: British Columbia, Bamfield, Scotts Bay
summer	Los Liles	high	R	VLR2	Porphyra sp. FIH	_	_	_	_	OM215376	99.0 (JN028551.1); Chile: Pichicuyin
summer	Los Liles	high	R	VLR3	Porphyra sp. FIH	_	_	_	_	OM215375	99.8 (JN028551.1); Chile: Pichicuyin
summer	Los Liles	high	R	VLR4	Porphyra mumfordii	_	_	_	_	OM215770	98.5 (JN028497.1); Canada: British Columbia, Bamfield, Scotts Bay
summer	Los Liles	high	R	VLR5	Porphyra sp. FIH	_	_	_	_	OM215377	99.8 (JN028551.1); Chile: Pichicuyin
summer	Los Liles	spray	S	VLS1	Porphyra sp. FIH	_	_	_	_	OM215370	99.6 (JN028551.1); Chile: Pichicuyin
summer	Los Liles	spray	S	VLS2	Porphyra sp. FIH	_	_	_	_	OM215411	99.8 (KP781641.1); Chile: Cheuque
summer	Los Liles	spray	S	VLS3	Porphyra sp. FIH	_	_	_	_	OM215378	99.8 (KP781641.1); Chile: Cheuque
summer	Los Liles	spray	S	VLS4	Porphyra sp. FIH	_	_	_	_	OM215379	99.8 (JN028551.1); Chile: Pichicuyin
summer	Los Liles	spray	S	VLS5	Porphyra sp. FIH	_	_	_	_	OM215380	99.8 (JN028551.1); Chile: Pichicuyin
summer	Los Liles	spray	T	VLT1	Porphyra sp. FIH	_	_	_	_	OM215381	99.6 (JN028551.1); Chile: Pichicuyin
summer	Los Liles	spray	T	VLT2	Porphyra sp. FIH	_	_	_	_	OM215382	99.8 (KP781641.1); Chile: Cheuque
summer	Los Liles	spray	T	VLT3	Porphyra sp. FIH	_	_	_	_	OM215371	99.6 (KP781641.1); Chile: Cheuque
summer	Los Liles	spray	T	VLT4	Porphyra sp. FIH	_	_	_	_	OM215383	99.8 (KP781641.1); Chile: Cheuque
summer	Los Liles	spray	T	VLT5	Porphyra sp. FIH	_	_	_	_	OM215384	100 (JN028551.1); Chile: Pichicuyin
summer	San Carlos	low	A	VCA1	Pyropia sp. CHJ	114.6	80.8	Rosette	Brown	short	98.8 (KP781662.1); Chile: Cucao
summer	San Carlos	low	A	VCA2	Fuscifolium sp. CHA	40.9	22.0	Rosette	Brown	OM141388	99.5 (KP781631.1); Chile: Puerto Obscuro
summer	San Carlos	low	A	VCA3	Porphyra longissima	34.9	20.9	Rosette	Brown	OM215447	99.0 (KP781644.1); Chile: Pichicuyin
summer	San Carlos	low	A	VCA4	_	_	_	_	_
summer	San Carlos	low	A	VCA5	_	_	_	_	_
summer	San Carlos	low	B	VCB1	_	_	_	_	_
summer	San Carlos	low	B	VCB2	Pyropia sp. CHJ	105.7	75.5	Rosette	Brown	OM216373	100 (KP781683.1); Chile: Los Molinos
summer	San Carlos	low	B	VCB3	Pyropia orbicularis	114.5	107.3	Rosette	Brown	OM216818	100 (KP781589.1); Chile: Calfuco
summer	San Carlos	low	B	VCB4	Pyropia orbicularis	80.8	36.9	Rosette	Brown	OM216819	100 (KP781589.1); Chile: Calfuco
summer	San Carlos	low	B	VCB5	Pyropia orbicularis	117.4	62.0	Elongated rosette	Brown	OM216820	100 (KP781697.1); Chile: Playa Rosada
summer	San Carlos	low	C	VCC1	Pyropia orbicularis	_	_	_	_	OM216821	100 (KP781589.1); Chile: Calfuco
summer	San Carlos	low	C	VCC2	Pyropia orbicularis	_	_	_	_	OM216822	100 (KP781589.1); Chile: Calfuco
summer	San Carlos	low	C	VCC3	Pyropia sp. CHJ	_	_	_	_	OM216374	100 (KP781683.1); Chile: Los Molinos
summer	San Carlos	low	C	VCC4	Pyropia orbicularis	_	_	_	_	OM216823	100 (KP781580.1); Chile: Constitución
summer	San Carlos	low	C	VCC5	_	_	_	_	_
summer	San Carlos	low	D	VCD1	Pyropia sp. CHJ	_	_	_	_	OM216375	99.6 (KP781600.1); Chile: Ancud
summer	San Carlos	low	D	VCD2	Pyropia orbicularis	_	_	_	_	OM216824	100 (KP781589.1); Chile: Calfuco
summer	San Carlos	low	D	VCD3	Pyropia orbicularis	_	_	_	_	OM216825	100 (KP781589.1); Chile: Calfuco
summer	San Carlos	low	D	VCD4	Pyropia orbicularis	_	_	_	_	OM216826	100 (KP781589.1); Chile: Calfuco
summer	San Carlos	low	D	VCD5	_	_	_	_	_
summer	San Carlos	low	E	VCE1	Pyropia orbicularis	_	_	_	_	OM216827	100 (KP781589.1); Chile: Calfuco
summer	San Carlos	low	E	VCE2	Pyropia orbicularis	_	_	_	_	OM216828	100(KP781589.1); Chile: Calfuco
summer	San Carlos	low	E	VCE3	Pyropia orbicularis	_	_	_	_	OM216829	100 (KP781589.1); Chile: Calfuco
summer	San Carlos	low	E	VCE4	Pyropia orbicularis	_	_	_	_	OM216830	100 (KP781589.1); Chile: Calfuco
summer	San Carlos	low	E	VCE5	_	_	_	_	_
summer	San Carlos	low	F	VCF1	Pyropia orbicularis	_	_	_	_	OM216831	100 (KP781697.1); Chile: Playa Rosada
summer	San Carlos	low	F	VCF2	Porphyra mumfordii	_	_	_	_	OM215771	99.8 (JN028497.1); Canada: British Columbia, Bamfield, Scotts Bay
summer	San Carlos	low	F	VCF3	Pyropia orbicularis	_	_	_	_	OM216832	99.8 (KP781589.1); Chile: Calfuco
summer	San Carlos	low	F	VCF4	Pyropia orbicularis	_	_	_	_	OM216833	100 (KP781589.1); Chile: Calfuco
summer	San Carlos	low	F	VCF5	Pyropia orbicularis	_	_	_	_	OM216834	100 (KP781589.1); Chile: Calfuco
summer	San Carlos	mid	G	VCG1	Pyropia sp. CHJ	_	_	_	_	OM216376	100 (KP781687.1); Chile: Niebla
summer	San Carlos	mid	G	VCG2	Pyropia sp. CHJ	_	_	_	_	OM216377	100 (KP781600.1); Chile: Ancud
summer	San Carlos	mid	G	VCG3	Pyropia sp. CHJ	_	_	_	_	OM216378	99.8 (KP781601.1); Chile: Cucao
summer	San Carlos	mid	G	VCG4	Pyropia sp. CHJ	_	_	_	_	OM216379	99.8 (KP781601.1); Chile: Cucao
summer	San Carlos	mid	G	VCG5	Pyropia sp. CHJ	_	_	_	_	OM216380	100 (KP781683.1); Chile: Los Molinos
summer	San Carlos	mid	H	VCH1	Pyropia sp. CHJ	_	_	_	_	OM216381	100 (KP781683.1); Chile: Los Molinos
summer	San Carlos	mid	H	VCH2	Pyropia sp. CHJ	_	_	_	_	OM216382	99.8 (KP781600.1); Chile: Ancud
summer	San Carlos	mid	H	VCH3	Pyropia sp. CHJ	_	_	_	_	OM216383	99.8 (KP781601.1); Chile: Cucao
summer	San Carlos	mid	H	VCH4	Pyropia sp. CHJ	_	_	_	_	OM216384	99.8 (KP781601.1); Chile: Cucao
summer	San Carlos	mid	H	VCH5	Pyropia sp. CHJ	_	_	_	_	short	98.2 (KP781662.1); Chile: Cucao
summer	San Carlos	mid	I	VCI1	_	_	_	_	_
summer	San Carlos	mid	I	VCI2	Pyropia sp. CHJ	38.8	36.4	Rosette	Brown	OM216385	99.6 (KP781601.1); Chile: Cucao
summer	San Carlos	mid	I	VCI3	Pyropia sp. CHJ	40.1	16.7	Elongated rosette	Yellowish brown	OM216386	100 (KP781683.1); Chile: Los Molinos
summer	San Carlos	mid	I	VCI4	Pyropia sp. CHJ	55.2	48.7	Rosette	Brown	OM216387	100 (KP781600.1); Chile: Ancud
summer	San Carlos	mid	I	VCI5	Pyropia sp. CHJ	59.6	38.0	Rosette	Brown	OM216470	98.7 (KP781601.1); Chile: Cucao
summer	San Carlos	mid	J	VCJ1	Pyropia sp. CHJ	63.3	40.0	Elongated rosette	Brown	OM216388	100 (KP781683.1); Chile: Los Molinos
summer	San Carlos	mid	J	VCJ2	Pyropia sp. CHJ	61.0	48.9	Rosette	Brown	OM216389	100 (KP781683.1); Chile: Los Molinos
summer	San Carlos	mid	J	VCJ3	Porphyra mumfordii	87.9	19.7	Elongated rosette	Brown	OM215772	99.3 (KP781642.1); Chile: Cheuque
summer	San Carlos	mid	J	VCJ4	Pyropia orbicularis	57.1	42.9	Rosette	Brown	OM216835	100 (KP781580.1); Chile: Constitución
summer	San Carlos	mid	J	VCJ5	Porphyra mumfordii	126.5	87.2	Rosette	Greenish brown	OM215773	99.0 (JN028497.1); Canada: British Columbia, Bamfield, Scotts Bay
summer	San Carlos	mid	K	VCK1	_	_	_	_	_
summer	San Carlos	mid	K	VCK2	Pyropia orbicularis	_	_	_	_	OM216836	100 (KP781697.1); Chile: Playa Rosada
summer	San Carlos	mid	K	VCK3	_	_	_	_	_
summer	San Carlos	mid	K	VCK4	Porphyra mumfordii	_	_	_	_	OM215774	99.5 (JN028497.1); Canada: British Columbia, Bamfield, Scotts Bay
summer	San Carlos	mid	K	VCK5	Pyropia sp. CHJ	_	_	_	_	OM216390	99.8 (KP781601.1); Chile: Cucao
summer	San Carlos	mid	L	VCL1	Pyropia sp. CHJ	_	_	_	_	short	98.6 (KP781683.1); Chile: Los Molinos
summer	San Carlos	mid	L	VCL2	_	_	_	_	_
summer	San Carlos	mid	L	VCL3	Pyropia sp. CHJ	_	_	_	_	OM216391	99.6 ( KP781601.1); Chile: Cucao
summer	San Carlos	mid	L	VCL4	Porphyra sp. FIH	_	_	_	_	OM215386	99.8 ( KP781641.1); Chile: Cheuque
summer	San Carlos	mid	L	VCL5	Pyropia orbicularis	_	_	_	_	OM216837	100 (KP781589.1); Chile: Calfuco
summer	San Carlos	high	M	VCM1	Pyropia sp. CHJ	_	_	_	_	short	98.1 (KP781683.1); Chile: Los Molinos
summer	San Carlos	high	M	VCM2	Pyropia sp. CHJ	_	_	_	_	OM216392	99.8 (KP781683.1); Chile: Los Molinos
summer	San Carlos	high	M	VCM3	Pyropia sp. CHJ	_	_	_	_	OM216393	100 (KP781683.1); Chile: Los Molinos
summer	San Carlos	high	M	VCM4	Pyropia sp. CHJ	_	_	_	_	short	99.0 (KP781683.1); Chile: Los Molinos
summer	San Carlos	high	M	VCM5	_	_	_	_	_
summer	San Carlos	high	N	VCN1	Porphyra mumfordii	_	_	_	_	OM215775	99.8 (JN028497.1); Canada: British Columbia, Bamfield, Scotts Bay
summer	San Carlos	high	N	VCN2	Porphyra mumfordii	_	_	_	_	OM215776	99.8 (JN028497.1); Canada: British Columbia, Bamfield, Scotts Bay
summer	San Carlos	high	N	VCN3	Porphyra mumfordii	_	_	_	_	OM215777	99.8 (KP781642.1); Chile: Cheuque
summer	San Carlos	high	N	VCN4	Porphyra sp. FIH	_	_	_	_	OM215387	99.8 (JN028551.1); Chile: Pichicuyin
summer	San Carlos	high	N	VCN5	Porphyra sp. FIH	_	_	_	_	OM215388	99.8 (KP781596.1); Chile: Metri
summer	San Carlos	high	O	VCO1	Pyropia orbicularis	81.2	55.1	Rosette	Brown	OM216838	99.8 (KP781589.1); Chile: Calfuco
summer	San Carlos	high	O	VCO2	Porphyra sp. FIH	46.1	36.3	Rosette	Brown	OM215389	99.8 (KP781641.1); Chile: Cheuque
summer	San Carlos	high	O	VCO3	Pyropia sp. CHJ	51.2	32.2	Rosette	Brown	OM216394	99.8 (KP781683.1); Chile: Los Molinos
summer	San Carlos	high	O	VCO4	_	_	_	_	_
summer	San Carlos	high	O	VCO5	Pyropia sp. CHJ	71.7	75.5	Rosette	Brown	OM216395	100 (KP781683.1); Chile: Los Molinos
summer	San Carlos	high	P	VCP1	Pyropia sp. CHJ	57.7	28.8	Elongated rosette	Greenish brown	OM216396	99.0 (KP781683.1); Chile: Los Molinos
summer	San Carlos	high	P	VCP2	Porphyra sp. FIH	38.1	6.9	Elongated rosette	Brown	OM215390	99.8 (KP781641.1); Chile: Cheuque
summer	San Carlos	high	P	VCP3	Porphyra sp. FIH	129.1	12.3	Lancelolate	Redish brown	OM215391	99.5 (JN028551.1); Chile: Pichicuyin
summer	San Carlos	high	P	VCP4	Porphyra sp. FIH	119.9	13.9	Lancelolate	Brown	OM215385	99.5 (KP781641.1); Chile: Cheuque
summer	San Carlos	high	P	VCP5	Porphyra sp. FIH	83.2	22.2	Elongated rosette	Brown	OM215392	99.8 (JN028551.1); Chile: Pichicuyin
summer	San Carlos	high	Q	VCQ1	Porphyra mumfordii	_	_	_	_	OM215778	99.8 (JN028497.1); Canada: British Columbia, Bamfield, Scotts Bay
summer	San Carlos	high	Q	VCQ2	Porphyra sp. FIH	_	_	_	_	OM215393	99.6 (KP781641.1); Chile: Cheuque
summer	San Carlos	high	Q	VCQ3	Porphyra mumfordii	_	_	_	_	OM215779	99.8 (JN028497.1); Canada: British Columbia, Bamfield, Scotts Bay
summer	San Carlos	high	Q	VCQ4	Porphyra sp. FIH	_	_	_	_	short	97.9 (KP781646.1); Chile: Punta Corona
summer	San Carlos	high	Q	VCQ5	Pyropia sp. CHJ	_	_	_	_	OM216397	100 (KP781600.1); Chile: Ancud
summer	San Carlos	high	R	VCR1	Porphyra sp. FIH	_	_	_	_	OM215394	99.8 (JN028551.1); Chile: Pichicuyin
summer	San Carlos	high	R	VCR2	Porphyra mumfordii	_	_	_	_	OM215780	99.8 (KP781642.1); Chile: Cheuque
summer	San Carlos	high	R	VCR3	Porphyra mumfordii	_	_	_	_	OM215781	99.6 (JN028507.1); Canada: British Columbia, Bamfield, Aguilar Point
summer	San Carlos	high	R	VCR4	Porphyra mumfordii	_	_	_	_	OM215782	99.8 (KP781642.1); Chile: Cheuque
summer	San Carlos	high	R	VCR5	Porphyra mumfordii	_	_	_	_	OM215783	99.8 (JN028497.1); Canada: British Columbia, Bamfield, Scotts Bay
summer	San Carlos	spray	S	VCS1	Porphyra sp. FIH	_	_	_	_	OM215395	99.5 (KP781641.1); Chile: Cheuque
summer	San Carlos	spray	S	VCS2	Porphyra sp. FIH	_	_	_	_	OM215396	98.8 (KP781641.1); Chile: Cheuque
summer	San Carlos	spray	S	VCS3	Porphyra sp. FIH	_	_	_	_	OM215397	99.6 (KP781641.1); Chile: Cheuque
summer	San Carlos	spray	S	VCS4	Porphyra sp. FIH	_	_	_	_	OM215398	99.1 (KP781641.1); Chile: Cheuque
summer	San Carlos	spray	S	VCS5	Porphyra sp. FIH	_	_	_	_	OM215399	99.8 (KP781641.1); Chile: Cheuque
summer	San Carlos	spray	T	VCT1	Porphyra mumfordii	_	_	_	_	OM215784	100 (JN028497.1); Canada: British Columbia, Bamfield, Scotts Bay
summer	San Carlos	spray	T	VCT2	Porphyra sp. FIH	_	_	_	_	OM215400	99.6 (JN028551.1); Chile: Pichicuyin
summer	San Carlos	spray	T	VCT3	Porphyra sp. FIH	_	_	_	_	OM215401	99.8 (KP781596.1); Chile: Metri
[truncated: 2 more rows]
